# Supplementary material for: Metabolomics targets tissue-specific responses in alleviating the negative effects of salinity in tef (Eragrostis tef) during germination
Source: Planta. 2023 Aug 19;258(3):67. doi: 10.1007/s00425-023-04224-x (PMC10439848; doi:10.1007/s00425-023-04224-x)
Supplement: Supplementary file 2 — Supplementary file2 (XLSX 335 KB) [file 425_2023_4224_MOESM2_ESM.xlsx]

## Sheet: Table S2 
Table S2
Annotated metabolites in the shoot of 13 tef genotypes.Genotypes: 352 = 494352; 358 = 494358; BAL = Balami; BET = Beten; DAB = Dabbi; GEA = Gea-lamie; KARA = Karadebi; MAG = Magna; RED = Red dabi; ROS = Rosea; TUL = Tullu nasy; VAR = Variegata ; Groups: (CS = control shoot, SS = salt shoot). 'Label' corresponds to sample name in the vials and 'class' to genotype group name.
>LABEL	352-CS1	352-CS2	352-CS3	352-SS1	352-SS2	352-SS3	358-CS1	358-CS2	358-CS3	358-SS1	358-SS2	358-SS3	BAL-CS1	BAL-CS2	BAL-CS3	BAL-SS1	BAL-SS2	BAL-SS3	BET-CS1	BET-CS2	BET-CS3	BET-SS1	BET-SS2	BET-SS3	DAB-CS1	DAB-CS2	DAB-CS3	DAB-SS1	DAB-SS2	DAB-SS3	DES-CS1	DES-CS2	DES-CS3	DES-SS1	DES-SS2	DES-SS3	GEA-CS1	GEA-CS2	GEA-CS3	GEA-SS1	GEA-SS2	GEA-SS3	KARA-CS1	KARA-CS2	KARA-CS3	KARA-SS1	KARA-SS2	KARA-SS3	MAG-CS1
Class	352-CS	352-CS	352-CS	352-SS	352-SS	352-SS	358-CS	358-CS	358-CS	358-SS	358-SS	358-SS	BAL-CS	BAL-CS	BAL-CS	BAL-SS	BAL-SS	BAL-SS	BET-CS	BET-CS	BET-CS	BET-SS	BET-SS	BET-SS	DAB-CS	DAB-CS	DAB-CS	DAB-SS	DAB-SS	DAB-SS	DES-CS	DES-CS	DES-CS	DES-SS	DES-SS	DES-SS	GEA-CS	GEA-CS	GEA-CS	GEA-SS	GEA-SS	GEA-SS	KARA-CS	KARA-CS	KARA-CS	KARA-SS	KARA-SS	KARA-SS	MAG-CS
Acetic acid	0.023691	0.02377	0.02981	0.0283605	0.0331229	0.0246956	0.0243975	0.0239768	0.0255208	0.0364378	0.0368016	0.0380102	0.0252873	0.0190483	0.0217067	0.0306077	0.0344095	0.0316838	0.0204058	0.023704	0.0205093	0.0448542	0.0322463	0.0275225	0.0170079	0.0141924	0.0198718	0.0318371	0.0165735	0.0265479	0.0306127	0.0252758	0.0277176	0.0447716	0.0334766	0.0311386	0.0192416	0.0202161	0.0287404	0.0329914	0.029193	0.0363172	0.0160097	0.0157252	0.0177328	0.0308318	0.0254641	0.0282885	0.0313348
Pyruvaldehyde	0.00643389	0.00577131	0.00640169	0.00241399	0.00254495	0.00254997	0.00750975	0.00867011	0.00820283	0.00234495	0.0022871	0.00304798	0.00820608	0.0069578	0.00710447	0.001441	0.00198201	0.00169841	0.00568976	0.00760667	0.0047912	0.00194818	0.00168166	0.000892	0.00516685	0.0045102	0.0056131	0.00150587	0.0011927	0.000564	0.004269	0.0030846	0.00385191	0.00112611	0.000712	0.000513	0.0053572	0.00549383	0.00699183	0.00145718	0.00104653	0.00189414	0.00600703	0.00669127	0.00599543	0.00271259	0.00187872	0.0021006	0.00677345
Glyoxylic acid	0.00104536	0.000828	0.000605	0.000402	0.000344	0.000404	0.00142616	0.00150209	0.00120876	0.000394	0.000471	0.000541	0.00064	0.000675	0.000617	0.000247	0.000212	0.000162	0.000442	0.000743	0.000334	0.000328	0.000283	0.000217	0.000378	0.000374	0.000551	0.000207	0.000187	0.000133	0.000338	0.00026	0.0004	0.000221	0.000145	0.000171	0.000729	0.000639	0.00162073	0.000202	0.000175	0.000258	0.000391	0.000438	0.000441	0.000383	0.000269	0.000278	0.000793
Propionic acid	0.000767	0.000568	0.000729	0.000456	0.000429	0.000358	0.00094	0.000924	0.000806	0.000627	0.000715	0.000662	0.000856	0.000677	0.000749	0.000446	0.000451	0.000394	0.000644	0.000779	0.000658	0.000504	0.000379	0.000396	0.000998	0.00126751	0.00116608	0.000677	0.000761	0.000742	0.000422	0.000736	0.000735	0.00049	0.000394	0.000448	0.00132669	0.00101247	0.00130275	0.000532	0.000427	0.000477	0.000512	0.00052	0.000591	0.000372	0.000394	0.000336	0.000669
Glycine	4.71e-05	7.39e-05	7.22e-05	7.56e-05	0.00011	6.65e-05	0.0001	8.73e-05	0.000109	0.000141	0.000127	0.00017	4.13e-05	4.8e-05	5.71e-05	7.3e-05	5.95e-05	7.48e-05	2.81e-05	4.23e-05	2.73e-05	8.89e-05	9.68e-05	0.00013	3.79e-05	3.98e-05	4.57e-05	0.000119	6.7e-05	8.51e-05	2.31e-05	8.36e-06	2.1e-05	3.53e-05	4.19e-05	6.22e-05	6.05e-05	7.38e-05	0.000103	0.000107	9.95e-05	0.000167	4.25e-05	4.32e-05	4.82e-05	6.8e-05	6.59e-05	6.44e-05	6.85e-05
Glycolic acid	0.00883899	0.00833608	0.00892806	0.00926437	0.00983364	0.0091675	0.0112152	0.0110193	0.0109519	0.0096182	0.0123957	0.0123288	0.00615153	0.0058855	0.00639012	0.00873863	0.00657	0.00692134	0.00698427	0.00618398	0.00525688	0.00842481	0.00896546	0.00907733	0.00833022	0.00987677	0.00784141	0.00976336	0.0069062	0.00929184	0.00460693	0.00397149	0.00547634	0.00642255	0.00518248	0.00774282	0.00849116	0.00722692	0.0107091	0.00731296	0.00858986	0.00929993	0.00589445	0.0052336	0.00569705	0.00708137	0.00685736	0.00575407	0.00861316
3-Methyl-2-butenal	1.44e-05	8.71e-06	1.38e-05	5.68e-06	3.75e-06	9.14e-07	2.56e-06	8.56e-06	4.54e-06	5.22e-06	6.77e-06	5.02e-06	4.38e-06	3.47e-06	7.45e-06	4.36e-06	9.82e-07	6.11e-06	4.5e-06	1.53e-05	1.39e-05	9.42e-07	5.27e-06	1.87e-06	3.31e-05	1.25e-05	4.54e-06	1.02e-05	2.7e-05	6.99e-06	2.53e-06	1.65e-05	8.42e-06	1.51e-07	5.52e-06	1.61e-06	9.28e-06	4.98e-06	1.77e-05	5.77e-06	3.48e-06	1.62e-05	4.5e-06	6.37e-07	1.15e-06	9.52e-06	3.07e-06	2.2e-06	1.03e-05
Pyruvic acid	0.00672547	0.00523838	0.00623185	0.00145455	0.00120246	0.00217	0.0041153	0.00573165	0.00600619	0.00167899	0.00173115	0.00159112	0.00290329	0.00224924	0.00279785	0.00087	0.000615	0.000868	0.00306084	0.00382171	0.00501699	0.00126231	0.00134586	0.00108566	0.00358931	0.00404018	0.00394014	0.000973	0.00121701	0.0010521	0.00107162	0.00126993	0.00152867	0.000556	0.000556	0.000771	0.00786963	0.00537462	0.00426277	0.00125991	0.00132679	0.00105065	0.00256108	0.0022054	0.00231022	0.00106576	0.00104004	0.00108796	0.00250927
Butyric acid	0.00015	0.000114	0.000127	9.02e-05	4.75e-05	7.08e-05	0.000174	0.000194	0.000145	0.000107	8.9e-05	1.68e-05	0.000114	0.00013	0.000119	8.85e-05	5.89e-05	7.44e-05	9.91e-05	0.000125	9.46e-05	9.12e-05	5.93e-05	5.03e-05	0.000218	0.000178	0.000152	6.4e-05	9.94e-05	9.95e-05	0.000105	0.000112	0.000112	0.000117	6.44e-05	9.21e-05	0.000135	0.000102	0.000127	6.54e-05	7.5e-05	6.49e-05	0.000105	0.000124	0.00011	6.01e-05	7.37e-05	6.82e-05	0.000102
L-Alanine	0.00126145	0.00121455	0.00141844	0.00131993	0.00129462	0.00115893	0.0015632	0.00136683	0.00150189	0.00166112	0.00163944	0.00195417	0.000486	0.000396	0.000369	0.000343	0.000501	0.000343	0.000455	0.000546	0.000379	0.00101703	0.000788	0.000783	0.000578	0.000485	0.000449	0.000447	0.000173	0.000498	0.000211	0.000172	0.000225	0.000259	0.000113	0.000263	0.000977	0.000688	0.000957	0.000374	0.000401	0.000484	0.000228	0.000268	0.000289	0.000491	0.000351	0.000477	0.000956
Oxalic acid	5.01e-05	2.06e-05	2.92e-05	0.000126	9.14e-05	0.000101	3.94e-05	5.84e-05	4.93e-05	0.000225	0.000258	0.000212	3.09e-05	4.46e-05	6.19e-05	0.000207	9.26e-05	0.000133	3.02e-05	3.38e-05	1.98e-05	7.11e-05	9.95e-05	8.29e-05	4.11e-05	6.11e-05	3.1e-05	4.3e-05	5.57e-05	3.04e-05	2.47e-05	1.78e-05	2.58e-05	6.12e-05	3.99e-05	8.43e-05	3.24e-05	2.65e-05	9.17e-05	2.22e-05	2.4e-05	4.09e-05	5.26e-05	8.69e-05	3.34e-05	0.000106	8.5e-05	9.02e-05	3.76e-05
Hydroxypropionic acid	0.0111077	0.00787369	0.00986791	0.00342746	0.0037648	0.00431697	0.00914936	0.00993652	0.0113454	0.00249706	0.0036696	0.00307168	0.0137269	0.0115967	0.0117114	0.00321666	0.00287849	0.00248094	0.0105085	0.0120341	0.00833053	0.00287792	0.00198798	0.00245503	0.00917615	0.00891588	0.0081583	0.00232109	0.00183048	0.00221729	0.00726868	0.00810546	0.006774	0.00189341	0.000790501	0.00142037	0.00826954	0.00745209	0.0106268	0.00220721	0.00283537	0.00234419	0.0108928	0.011151	0.00977377	0.00372718	0.00378022	0.00274731	0.0106683
Sulfate	0.0557441	0.0492193	0.0530011	0.0266588	0.0294641	0.0289782	0.0585051	0.0586091	0.0637928	0.0236723	0.0345198	0.0288174	0.0549878	0.050743	0.0550571	0.0218205	0.0228594	0.0235611	0.0542607	0.051823	0.0379	0.0224743	0.0236051	0.027514	0.033326	0.0570209	0.0508659	0.0365373	0.0179052	0.0374923	0.0239474	0.012435	0.0277396	0.0263515	0.0192943	0.0286948	0.044588	0.0399092	0.0344654	0.0230168	0.0247584	0.0206523	0.05054	0.056062	0.0563592	0.0241852	0.0234622	0.0235389	0.0541256
(2R)-2-Hydroxy-2-methylbutanenitrile	7.4e-05	3.45e-05	1.24e-06	0	1.3e-06	0	0	0	1.16e-06	0	0	1.51e-06	8.11e-07	2.02e-06	2.4e-06	0	9.88e-07	0	8.29e-07	9.13e-07	1.26e-06	1.26e-06	0	0	1.83e-06	0.000157	5.78e-06	1.4e-06	3.54e-07	9.71e-07	9.28e-07	0	0	1.27e-06	2.46e-07	7.3e-07	3.69e-05	3.8e-05	1.04e-06	6.3e-07	2.01e-07	1.31e-06	5.26e-06	3.17e-06	4.4e-05	1.07e-06	0	0	1.05e-06
1-Aminocyclopropanecarboxylic acid	5.28e-05	1.82e-05	4.01e-05	1.1e-05	4.54e-05	4.52e-05	6.01e-05	7.27e-05	5.17e-05	1.66e-05	3.06e-05	2.72e-05	2.24e-05	4.53e-05	4.47e-05	1.66e-05	4.34e-06	9.94e-07	5.69e-05	4.85e-05	3.7e-05	4.17e-06	2.4e-05	4.16e-05	2.2e-05	8.62e-05	4.02e-05	2.46e-05	2.14e-06	4.61e-05	2.74e-05	2.65e-05	3.94e-05	7.71e-06	7.03e-06	1.77e-05	6.48e-05	4.42e-05	2.36e-05	2.07e-05	2.65e-05	1.98e-05	7.61e-05	5.22e-05	4.21e-05	7.01e-06	3.51e-05	3.3e-06	5.73e-05
Succinic acid semialdehyde	0.0032451	0.00229886	0.00302424	0.00143442	0.00145295	0.00172255	0.00313729	0.0039425	0.00397874	0.00216774	0.00205118	0.0018965	0.00409134	0.00289675	0.00375832	0.00131775	0.00114137	0.00122621	0.00274581	0.00367439	0.00292156	0.00103618	0.00130218	0.000924	0.00247351	0.00314861	0.00315549	0.00123783	0.00104731	0.000967	0.00172101	0.00158072	0.00182011	0.000533	0.000553	0.000477	0.00341822	0.00313813	0.00392267	0.00132295	0.00115202	0.00139722	0.00317027	0.00340968	0.00327152	0.00158205	0.00149253	0.00133653	0.00315328
Gamma-Aminobutyric acid	0.000251	0.00023	0.000205	0.000363	0.000411	0.000379	0.000489	0.000454	0.000377	0.000518	0.00049	0.000658	0.00022	0.000235	0.000252	0.000208	0.000239	0.000212	0.000181	0.000233	0.000178	0.000503	0.000353	0.000294	0.000223	0.000394	0.000423	0.000257	0.000181	0.000253	0.000238	0.000224	0.000237	0.000184	0.00012	0.00022	0.000328	0.000304	0.000245	0.000172	0.000175	0.00021	0.000195	0.000211	0.000212	0.000325	0.000219	0.000275	0.000346
Hydroxypyruvic acid	0.0017547	0.00151911	0.00113188	0.0016198	0.00176452	0.00143433	0.00357846	0.00323531	0.00266072	0.00277735	0.00323203	0.00366147	0.00177813	0.00164687	0.00181125	0.00239951	0.0021222	0.00237235	0.00151433	0.00199773	0.000758	0.00219839	0.00198201	0.00172792	0.000716	0.000956	0.00132039	0.00107776	0.00057	0.0010125	0.00146752	0.0010453	0.00125245	0.00138849	0.000926	0.00170642	0.00146663	0.00115422	0.00188531	0.00131281	0.00130783	0.00125322	0.000821	0.000695	0.00103425	0.00311805	0.00287802	0.00287708	0.00219865
2-Hydroxybutyric acid	9.42e-05	9.06e-05	0.000124	6.51e-05	5.9e-05	6.51e-05	0.000122	0.000101	0.000107	7.71e-05	6.85e-05	4.89e-05	7.7e-05	8.28e-05	8.66e-05	5.33e-05	3.78e-05	4.09e-05	6.7e-05	8.58e-05	8.16e-05	6e-05	4.52e-05	8.19e-05	0.000138	0.000106	7.91e-05	5.68e-05	8.58e-05	5.84e-05	8.22e-05	9.94e-05	7.58e-05	6.86e-05	3.85e-05	5.07e-05	7.95e-05	7.18e-05	8.56e-05	5.5e-05	5.5e-05	5.42e-05	7.24e-05	8.34e-05	5.89e-05	3.59e-05	5.56e-05	3.57e-05	6.93e-05
L-Serine	0.000969	0.00082	0.00068	0.00127381	0.0017238	0.00141232	0.000978	0.00108767	0.00120439	0.00308736	0.00263556	0.00284064	0.000484	0.000498	0.00061	0.00134439	0.0016462	0.00155408	0.00033	0.000276	0.000303	0.00167512	0.00221668	0.00222699	0.000228	0.000493	0.000475	0.00223164	0.0012725	0.00176593	0.000133	0.000234	0.00025	0.000717	0.000601	0.00101468	0.000556	0.000541	0.000421	0.00238513	0.00206933	0.00314956	0.000462	0.000513	0.000563	0.00150399	0.00113804	0.00111782	0.000563
Glyceric acid	0.0120163	0.00890627	0.00859587	0.00249699	0.00322069	0.00160531	0.00824025	0.00833659	0.00637323	0.00218198	0.00218056	0.00239659	0.00300554	0.00279402	0.00313002	0.000727	0.000939	0.00124771	0.00338439	0.0054122	0.00361652	0.00217976	0.00214384	0.00161607	0.00104586	0.00106969	0.00162994	0.00102768	0.000709	0.000467	0.00082	0.00100853	0.00121012	0.000331	0.000408	0.000228	0.00313076	0.00254595	0.00365463	0.00138362	0.00157294	0.00200815	0.00202572	0.00207639	0.00279651	0.000819	0.000939	0.000737	0.00727034
Dihydrouracil	1.81e-05	1.1e-05	9.19e-06	9.81e-06	1.61e-05	1.26e-05	6.71e-05	4.99e-05	8.01e-05	2.4e-05	1.27e-05	4.28e-05	5.43e-05	5.61e-05	8.23e-05	2.35e-05	3.36e-05	2.95e-05	2.88e-06	7.94e-06	8.41e-06	9.24e-06	1.04e-05	3.63e-07	1.81e-06	4.6e-06	5.52e-06	4.95e-06	8.23e-06	8.23e-06	4.96e-06	1.06e-06	2.08e-06	1.1e-05	1.17e-06	1.31e-05	9.65e-06	1.72e-05	1.08e-05	1.65e-05	1.87e-05	2.03e-06	5.53e-05	8.93e-05	6.72e-05	2.5e-06	1.16e-06	9.22e-06	7.85e-05
L-Proline	6.57e-05	2.45e-05	3.69e-05	0.000235	0.000392	0.00032	2.49e-05	2.41e-05	3.76e-05	0.000811	0.000435	0.000534	1.99e-05	3.87e-05	3.34e-05	0.000349	0.000485	0.00059	2.71e-05	2.81e-05	1.63e-05	0.00026	0.000323	0.000647	1.77e-05	4.89e-05	2.93e-05	0.000105	3.55e-05	8.27e-05	1.22e-05	1.1e-05	1.2e-05	7.37e-05	4.16e-05	0.000137	4.65e-05	2.05e-05	4.88e-05	9.74e-05	0.000108	0.000104	2.81e-05	2.25e-05	3.47e-05	0.000346	0.000221	0.000259	2.92e-05
Fumaric acid	0.00763456	0.00735879	0.00476793	0.00351839	0.00199831	0.00303358	0.0127886	0.0125915	0.00967506	0.00354468	0.002753	0.00377817	0.00442714	0.00602626	0.00600187	0.000758	0.000958	0.00148892	0.00461718	0.0048308	0.00288114	0.00116131	0.00195237	0.000655	0.00184935	0.00295683	0.00493905	0.00055	0.00162064	0.000112	0.00247923	0.00273474	0.00314616	0.000765	0.0010202	0.000607	0.00618652	0.00557603	0.00486172	0.00122803	0.000306	0.000705	0.00358504	0.00400383	0.00402854	0.00205811	0.00107747	0.00190603	0.00680496
Alpha-ketoisovaleric acid	0.000164	0.000177	0.00018	0.000101	7.84e-05	0.000102	0.000118	0.000156	0.000118	9.13e-05	0.000115	7.56e-05	0.000117	0.000119	0.000112	9.05e-05	6.59e-05	6.05e-05	0.000139	0.000141	0.000144	7.92e-05	0.000101	7.04e-05	0.000181	0.000182	0.000155	8.38e-05	9.71e-05	0.000108	8.7e-05	8.79e-05	0.000108	8.4e-05	6.5e-05	7.09e-05	0.000159	0.000131	0.000141	6.6e-05	7.95e-05	6.66e-05	0.000131	0.00011	0.000139	7.06e-05	0.0001	8.7e-05	0.000123
L-Valine	0.000238	0.000233	0.000251	0.000242	0.000311	0.000213	0.000218	0.000247	0.00031	0.000316	0.000353	0.000371	0.000191	0.000147	0.000165	0.000221	0.000206	0.000234	0.000137	0.00015	0.000138	0.0003	0.000242	0.000225	0.000135	9.02e-05	0.000107	0.000321	0.000161	0.000233	4.74e-05	5e-05	4.06e-05	0.00012	8.2e-05	0.00016	0.00014	0.000143	0.000194	0.000277	0.000265	0.000354	0.00013	0.000212	0.000153	0.000208	0.000233	0.000208	0.000155
Succinic acid	0.00129689	0.00171821	0.00144825	0.00109198	0.00107804	0.000995	0.00139616	0.00149805	0.00147444	0.000777	0.000693	0.000881	0.00211417	0.00171049	0.00183583	0.000626	0.000672	0.000578	0.00107985	0.00127706	0.00100623	0.000662	0.000656	0.000631	0.00185415	0.0027768	0.00330968	0.000916	0.000906	0.00103499	0.00117166	0.00127471	0.0013353	0.000725	0.000695	0.000783	0.00250924	0.00172889	0.0014972	0.000725	0.000489	0.000415	0.00119874	0.00103553	0.00122813	0.000971	0.000825	0.000854	0.00136308
L-Threonine/ Homoserine	0.000269	0.000225	0.000228	0.000311	0.000404	0.000294	0.000328	0.00027	0.00031	0.000436	0.000403	0.000411	0.000228	0.000214	0.000227	0.000262	0.000333	0.000342	0.000204	0.000167	0.00016	0.000374	0.000335	0.000334	0.000102	0.000133	0.00015	0.000343	0.000226	0.000326	4.56e-05	6.15e-05	9.75e-05	0.00014	9.65e-05	0.000159	0.000226	0.000203	0.000282	0.000393	0.000309	0.000397	0.000133	0.000178	0.000136	0.000256	0.000216	0.000224	0.000184
3-Mercaptopyruvic acid	5.42e-07	3.34e-06	1.69e-05	8.1e-06	2.33e-05	2.19e-05	1.92e-05	1.06e-05	1.15e-05	9.66e-06	2.88e-05	4.19e-05	1.16e-05	9.25e-07	3.11e-06	2.68e-06	2.57e-05	1.44e-05	3.98e-06	3.32e-06	7.22e-06	1.65e-05	9.59e-06	3.59e-06	1.15e-05	9.16e-06	1.67e-06	1.93e-06	2.85e-06	2.04e-05	1.38e-05	4.28e-06	7.37e-06	3.09e-06	1.29e-05	1.19e-05	1.94e-05	1.47e-05	1.59e-05	4e-06	7.14e-07	8.72e-06	1.29e-05	1.06e-05	1.34e-05	1.09e-05	5.6e-06	2.61e-05	8.28e-06
Phenylacetaldehyde	3.96e-05	1.97e-05	3.31e-05	6.62e-05	7.01e-05	6.31e-05	6.92e-05	4.89e-05	4.1e-05	0.000125	0.000152	9.92e-05	2.86e-05	2.21e-05	2.99e-05	7.61e-05	7.27e-05	6.79e-05	3.73e-05	5.06e-05	2.85e-05	7.21e-05	8.34e-05	7.73e-05	3.76e-05	4.26e-05	6.82e-05	7.52e-05	7.36e-05	6.84e-05	3.37e-05	1.92e-05	3.64e-05	6.14e-05	4.5e-05	5.53e-05	6.39e-05	6.07e-05	6.38e-05	9.22e-05	9e-05	0.000115	3.44e-05	3.88e-05	3.09e-05	8.93e-05	7.02e-05	6.09e-05	2.27e-05
3-Mercaptolactic acid	7.96e-05	6.69e-05	5.39e-05	4.75e-05	4.26e-05	4.77e-05	6.94e-05	6.84e-05	7.08e-05	5.52e-05	5.87e-05	5.23e-05	6.45e-05	5.73e-05	6.62e-05	5.56e-05	2.95e-05	3.9e-05	6.98e-05	5.97e-05	6.05e-05	4.86e-05	2.87e-05	2.12e-05	3.29e-05	6.62e-05	5.94e-05	2.47e-05	2.65e-05	4.18e-05	3.14e-05	3.43e-05	5.34e-05	3.64e-05	3.88e-05	4.64e-05	5.47e-05	5.66e-05	3.52e-05	5.16e-05	5.1e-05	2.78e-05	5.68e-05	5.52e-05	5.71e-05	4.65e-05	3.39e-05	3.64e-05	8.31e-05
Nicotinic acid	0.000119	3.48e-05	8.88e-05	2.57e-05	5.5e-05	3.89e-05	2.17e-05	2.46e-05	3.11e-05	2.27e-05	3.6e-05	1.51e-05	4.11e-05	3.36e-05	2.19e-05	3.46e-05	4.51e-05	3.18e-05	2.84e-05	7.35e-05	5.87e-05	4.65e-05	6.28e-05	6.71e-05	7.46e-05	4.98e-05	5.71e-05	0.000122	0.000209	9.48e-05	2.31e-05	2.67e-05	2.65e-05	5.66e-05	5.24e-05	3.46e-05	7.35e-05	5.92e-05	5.61e-05	9.96e-05	8.3e-05	0.000108	1.78e-05	2.22e-05	4.67e-05	2.42e-05	3.49e-05	3.86e-05	3.54e-05
Ciliatine	0	0	1.98e-06	1.7e-06	2.03e-06	4.54e-07	0	0	1.24e-06	4.46e-06	4.13e-06	3.5e-06	1.91e-07	4.28e-07	6.6e-07	3.18e-06	2.91e-06	1.24e-07	1.18e-07	2.15e-07	3.94e-08	1.12e-06	9.6e-07	1.08e-05	4.32e-07	1.93e-06	1.57e-07	1.59e-06	0	0	4.14e-07	2.14e-07	3.3e-07	3e-07	3.86e-06	2.07e-06	1.42e-06	5.08e-08	2.46e-07	1.48e-06	1.16e-06	7.67e-07	5.17e-07	5.17e-07	5.28e-07	1.57e-06	1.91e-07	1.74e-06	2.11e-06
gamma-Amino-gamma-cyanobutanoate	5.08e-05	5.39e-05	3.87e-05	2.28e-05	4.13e-05	2.83e-05	6.55e-05	7.03e-05	8.7e-05	8.12e-05	5.62e-05	6.17e-05	4.42e-05	4.53e-05	4.78e-05	4.36e-05	7.26e-05	7.1e-05	2.74e-05	3.62e-05	3.52e-05	4.02e-05	5.33e-05	7.34e-05	2.92e-05	3.85e-05	2.45e-05	8.91e-05	7.1e-05	7.85e-05	5.51e-06	7.35e-06	1.25e-05	2.98e-05	2.52e-05	3.92e-05	6.51e-05	6.02e-05	6.6e-05	0.000139	0.000146	0.000186	4.8e-05	5.77e-05	6.18e-05	4.98e-05	5.67e-05	5.32e-05	4.76e-05
Pyroglutamic acid	0.00031	0.00032	0.000335	0.000376	0.000464	0.000426	0.000619	0.000577	0.000686	0.00062	0.000562	0.000657	0.000399	0.000434	0.000469	0.000305	0.000413	0.000331	0.000351	0.000414	0.000317	0.000614	0.000478	0.000506	0.000424	0.000441	0.000582	0.000373	0.000331	0.000353	0.000365	0.000394	0.000319	0.000307	0.000179	0.000272	0.000448	0.000505	0.000434	0.000352	0.000297	0.000359	0.000344	0.00033	0.000402	0.000425	0.000333	0.000349	0.000652
Citraconic acid	0.00253902	0.00107555	0.00140651	0.00323698	0.00234356	0.00325359	0.00143623	0.00135153	0.00107576	0.00406691	0.00474335	0.00397427	0.00106369	0.00103891	0.000959	0.00242927	0.00203383	0.00196833	0.00087	0.0015462	0.000915	0.00190263	0.00209011	0.0022766	0.00123082	0.000983	0.00109258	0.00186013	0.00147236	0.00209817	0.000902	0.00091	0.00103088	0.00188234	0.00162646	0.00244444	0.0013828	0.0011082	0.00149457	0.00271353	0.00252209	0.00251761	0.00101777	0.000774	0.000989	0.0029783	0.00286262	0.00242563	0.00107184
Ketoleucine	0.000205	0.000227	0.000338	3.2e-05	8.52e-05	0.000139	0.000117	0.000207	0.000255	7.91e-05	0.000109	8.98e-05	0.000116	9.5e-05	0.000126	7.26e-05	6.1e-05	5.21e-05	0.000107	0.000155	0.000303	0.00011	8.01e-05	8.99e-05	0.000388791	0.000244	0.000182	0.000132	0.000169	0.000156	6.65e-05	8.2e-05	8.82e-05	9.5e-05	6.22e-05	6.78e-05	0.000323	0.000222	0.000242	8.59e-05	7.16e-05	0.000122	0.000117	0.000104	0.00011	0.000112	8.3e-05	6.63e-05	7.49e-05
4-Hydroxyproline	7.44e-05	9.08e-05	9.62e-05	1.83e-05	3.63e-05	1.95e-05	3.97e-05	4.33e-05	4.86e-05	4.62e-05	1.8e-05	2.37e-05	6.36e-05	6.58e-05	7.61e-05	2.86e-05	2e-05	1.91e-05	8.73e-05	0.000103	6.99e-05	3.91e-05	2.23e-05	2.94e-05	4.33e-05	5.56e-05	4.3e-05	2.33e-05	1.99e-05	2.83e-05	3.89e-05	3.31e-05	3.9e-05	2.68e-05	1.24e-05	1.81e-05	7.02e-05	5.87e-05	6.01e-05	3.47e-05	4.17e-05	1.07e-05	6.76e-05	7.36e-05	6.27e-05	3.03e-05	1.53e-05	2.96e-05	9.75e-05
L-Isoleucine/Leucine	0.000635	0.000457	0.000516	0.000379	0.000571	0.000441	0.000638	0.000922	0.00107203	0.000711	0.000824	0.000835	0.000605	0.000507	0.000554	0.000376	0.000383	0.000347	0.000293	0.000301	0.000233	0.000393	0.000431	0.000482	0.000379	0.00021	0.000212	0.00046	0.000299	0.000463	6.71e-05	7.5e-05	0.000104	0.000166	0.000156	0.000242	0.000236	0.0002	0.000234	0.000474	0.000428	0.000589	0.000208	0.000415	0.000324	0.000297	0.000312	0.000288	0.00022
(S)-2-Acetolactate	0.000693	1.57e-05	2.37e-05	0	1.84e-05	0	0.000442	0.000235	1.96e-05	4.69e-05	9.98e-05	2.25e-05	1.77e-05	0.000723	0.000324	0	1.4e-05	0	0.000464	1.63e-05	0.000357	2.21e-05	0	0	2.59e-05	0.000482	0.00073	1.98e-05	0	0	1.31e-05	3.3e-05	0.000331	1.8e-05	0	0	0.000252	2.48e-05	1.93e-05	0	0	2.08e-05	0.000559	2.03e-05	0.000472	1.51e-05	3.12e-05	4.17e-05	1.48e-05
L-Asparagine	0.000214	0.000229	0.000119	0.000172	0.000142	0.000202	0.000497	0.000517	0.000796	0.000295	0.000251	0.000214	0.000438	0.000551	0.000632	0.000153081	0.000281	0.000203	9.57e-05	0.000134	7.14e-05	6.77e-05	0.000103	0.000104	3.81e-05	6.45e-05	5.55e-05	0.000113	5.91e-05	9.67e-05	3.96e-05	2.85e-05	3.7e-05	4.86e-05	3.04e-05	3.76e-05	0.000246	0.000201	0.000257	0.000179	0.000148	0.000178	0.000395	0.000955	0.000549	0.000112	8.37e-05	0.00011	0.000471
Ornithine	2.83e-05	4.28e-05	3.44e-05	2.29e-05	3.75e-05	1.97e-05	1.63e-06	1.49e-06	1.5e-06	1.96e-06	2.06e-06	1.96e-06	3.34e-05	2.05e-05	3.06e-05	2.01e-05	2.1e-05	2.98e-05	2.59e-05	5.54e-05	4.33e-05	4.63e-05	5.53e-05	3.83e-05	1.95e-05	1.9e-05	3.25e-05	2.02e-05	1.09e-05	6.36e-06	9.01e-06	1.07e-05	7.43e-06	1.94e-05	4.43e-06	2.17e-05	6.06e-05	5.31e-05	6.59e-05	2.02e-05	2.23e-05	4.33e-05	3.3e-05	1.3e-05	1.26e-05	2.45e-05	1.64e-05	1.75e-05	9.99e-05
L-Aspartic acid	0.00153898	0.00123643	0.000519	0.0083742	0.0053695	0.00600831	0.008007	0.00509162	0.0038156	0.00816263	0.00848785	0.00875779	0.00299104	0.00460157	0.00362328	0.00283609	0.0032908	0.00370336	0.00272971	0.00176111	0.00166107	0.00543386	0.0054657	0.00596094	0.00063	0.00123664	0.00133471	0.000787	0.00123537	0.000946	0.00153558	0.0015814	0.00189006	0.00119798	0.0010806	0.00205877	0.00227386	0.00179292	0.00132456	0.00133398	0.0011658	0.00128266	0.00145028	0.00188198	0.00212622	0.00313658	0.00296641	0.00372928	0.00585436
L-Malic acid	0.0494166	0.0499948	0.0362777	0.0267929	0.0185161	0.0223068	0.0792379	0.0840753	0.0642211	0.0234773	0.0171356	0.027782	0.0354749	0.0418059	0.0433784	0.00665914	0.00914092	0.0107411	0.0288697	0.036197	0.0192288	0.0113293	0.0139339	0.00359219	0.0153367	0.0198541	0.0335244	0.00567992	0.0086187	0.00653127	0.0192326	0.0170346	0.0198432	0.00666036	0.00628759	0.00248013	0.0419058	0.0374313	0.0380327	0.00656345	0.00724058	0.00755352	0.0234545	0.0288414	0.0273098	0.0163167	0.00828513	0.0121168	0.0497824
(S)-Ureidoglycolic acid	0.000712	0.000585	0.000669	0.000335	0.000324	0.000326	0.00158962	0.00162893	0.00117756	0.000417	0.000294	0.000511	0.000621	0.000855	0.000929	5.3e-05	0.000166	0.000107	0.000398	0.000518	0.00013	0.000273	0.000185	0.000147	0.000215	0.000265	0.000524	0.000175	0.000123	6.49e-05	0.000296	0.000225	0.000355	0.000176	9.1e-05	9.33e-05	0.00083	0.000687	0.000744	0.000121	6.66e-05	0.000192	0.000271	0.000239	0.00036	0.000188	9.66e-05	0.000171	0.000982
Deoxyribose	0.00236877	0.00302424	0.00225836	0.000608	0.000489	0.000542	0.00118187	0.000889	0.00099	0.000277	0.00022	0.000209	0.00116874	0.00116219	0.00112787	0.000192	0.000159	0.000203	0.00111141	0.00182223	0.000848	0.000493	0.00045	0.000392	0.000355	0.000344	0.000458	8.15e-05	0.000149	0.000139	0.000774	0.000746	0.000843	0.000139	0.000143	0.000183	0.000522	0.000449	0.000426	0.000123	0.000121	4.77e-05	0.0015077	0.00140492	0.00119227	0.0005	0.00043	0.000427	0.00280254
Adenine	0.00016	8.68e-05	8.95e-05	4.22e-05	9.25e-05	2.83e-05	5.38e-05	3.27e-05	2.84e-05	0.000115	8.14e-05	5.43e-05	3.84e-05	4.47e-05	3.46e-05	4.14e-05	3.51e-05	9.79e-05	2.39e-05	8.02e-05	2.98e-05	1.84e-05	6.13e-05	3.49e-05	9.38e-06	1.41e-05	2.97e-06	4.96e-05	1.19e-05	1.73e-05	2.37e-05	1.22e-05	3.57e-05	5.01e-06	1.81e-05	1.16e-05	2.39e-05	2.29e-05	2.78e-05	1.88e-05	2.25e-05	3.91e-05	3.9e-05	6.72e-05	4.13e-05	4.02e-05	3.85e-05	1.4e-05	0.000101
Phenylacetic acid	0.000386	0.000562	0.00083	0.000817	0.000398	0.00078	0.000483	9.93e-05	0.000232	0.000856	0.00104895	0.000931	0.000649	0.000465	0.000375	0.000571	0.0006	0.000441	0.0008	0.00105084	0.000975	0.000891	0.00054	0.000787	0.00247037	0.00215359	0.00139384	0.00116903	0.00212584	0.00155327	0.00076	0.000878	0.000885	0.000976	0.000533	0.000669	0.00061	0.000523	0.000489	0.000744	0.000912	0.00149147	0.000812	0.000634	0.000552	0.000932	0.000815	0.000785	0.000416
Caprylic acid	5.58e-05	5.98e-05	0.000103	5.58e-05	5.66e-05	4.55e-05	7.1e-05	7.61e-05	6.17e-05	7.39e-05	4.63e-05	8.52e-05	7.2e-05	5.93e-05	3.79e-05	6.33e-05	5.38e-05	4.55e-05	7.95e-05	6.91e-05	0.000112	0.000148	4.34e-05	7.78e-05	0.000408	0.000161	9.76e-05	8.26e-05	0.000161	0.00013	8.09e-05	9.54e-05	6.98e-05	0.000136	4.66e-05	4.19e-05	7.65e-05	6.91e-05	6.49e-05	4.62e-05	4.79e-05	8.83e-05	4.77e-05	2.76e-05	4.71e-05	3.73e-05	3.72e-05	3.06e-05	6.56e-05
2-Keto-glutaramic acid	8.11e-05	0.000104	0.000115	1.42e-05	1.41e-05	1.04e-05	3.77e-05	6.78e-05	5.18e-05	1.24e-05	1.55e-06	2.1e-05	6.18e-05	4.16e-05	4.73e-05	6.39e-06	7.12e-06	5.81e-06	8.48e-05	7.85e-05	6.27e-05	6.75e-06	9.1e-06	8.06e-06	3.1e-05	3.53e-05	5.17e-05	1.04e-05	1.09e-05	7.75e-06	2.6e-05	2.29e-05	3.12e-05	2.07e-06	1.16e-05	7.07e-06	6.71e-05	5.38e-05	5.82e-05	1.46e-05	5.67e-06	9.58e-06	4.14e-05	5.03e-05	6.33e-05	3.03e-06	5.32e-06	7.81e-06	7.96e-05
4-Acetamidobutanoic acid	4.91e-05	2.63e-05	5.45e-05	1.45e-05	1.87e-05	2.37e-05	7.37e-06	2.44e-05	1.82e-05	8.36e-06	2.05e-05	5.45e-06	1.8e-05	3.15e-05	3.6e-05	9.63e-06	1.02e-05	2.83e-06	5.08e-05	3.43e-05	3.47e-05	6.99e-06	7.1e-06	1.39e-05	5.52e-05	3.09e-05	4.12e-05	7.31e-06	1.13e-05	7.04e-06	2.81e-05	2.59e-05	3.14e-05	8.43e-06	3.32e-06	4.84e-06	3.51e-05	2.9e-05	2.65e-05	1.63e-05	9.31e-06	2.61e-06	3.07e-05	2.1e-05	2.59e-05	8.93e-06	8.5e-06	1.28e-05	3.57e-05
Oxoglutaric acid	0.00134512	0.000664	0.00102017	0.000626	0.000798	0.00106226	0.00116912	0.00193247	0.00133849	0.00100707	0.001029	0.000888	0.000814	0.000619	0.00104147	0.000574	0.000613	0.000645	0.000482	0.0012714	0.00137447	0.000948	0.00101393	0.000704	0.00111297	0.00164187	0.0014813	0.000529	0.000654	0.000529	0.000544	0.000525	0.000752	0.000585	0.000453	0.000536	0.00234984	0.00162415	0.00133501	0.000536	0.000585	0.000682	0.000931	0.000806	0.00109038	0.000815	0.00107683	0.000716	0.000839
(S)-2-Aceto-2-hydroxybutanoic acid	0.000127	7.96e-05	0.000166	4.4e-05	7.59e-05	4.02e-05	8.24e-05	0.000101	9.99e-05	7.07e-05	5.5e-05	8.58e-05	7.23e-05	7.03e-05	5.09e-05	3.38e-05	4.82e-05	2.81e-05	7.22e-05	0.000113	9.33e-05	7.22e-05	3.73e-05	4.75e-05	0.000141	0.000134	9.82e-05	6.53e-05	9.12e-05	9.68e-05	7.08e-05	8.58e-05	0.000108	9.5e-05	3.87e-05	5e-05	0.000143	0.000106	8.52e-05	6.18e-05	5.3e-05	6.11e-05	6.93e-05	4.87e-05	7.16e-05	2.93e-05	5.19e-05	2.67e-05	7.14e-05
L-Glutamine	0.00179681	0.00154367	0.00160164	0.00123484	0.00130463	0.00130066	0.00200781	0.00230402	0.00251275	0.00259765	0.00261215	0.00249773	0.00177645	0.0012817	0.00152097	0.00161385	0.0018659	0.00231429	0.0011282	0.000892	0.000936	0.00122485	0.00189765	0.00237441	0.0006	0.0011229	0.000867	0.00361213	0.00264315	0.00248804	0.000271	0.000352	0.000615	0.000656	0.000855	0.00123674	0.00233102	0.00223652	0.00276813	0.00570858	0.00493156	0.00612444	0.00146733	0.00209556	0.00191991	0.0016731	0.00185102	0.0018407	0.00120572
L-Glutamic acid	0.00348426	0.00414624	0.00337648	0.00644306	0.00797372	0.00763305	0.00953505	0.00892373	0.00879121	0.00958149	0.00927482	0.0122184	0.00537827	0.00533156	0.00657694	0.00459967	0.00562142	0.00452957	0.00405873	0.00473457	0.00388178	0.0103257	0.00722396	0.00752305	0.0044169	0.00745819	0.00818364	0.0039972	0.00291123	0.00402586	0.00493579	0.00402154	0.00475193	0.00355647	0.00241048	0.00399939	0.00631779	0.00614453	0.00510611	0.00303036	0.00334965	0.00455355	0.00528375	0.00504604	0.00549448	0.00608693	0.00533045	0.00545114	0.00715849
2-Hydroxyglutarate	0.00185504	0.000423	0.000476	0.000559	0.000514	0.000557	0.000509	0.000437	0.000464	0.00056	0.000645	0.000562	0.000402	0.000404	0.000377	0.000397	0.000406	0.000317	0.000367	0.000457	0.000229	0.000517	0.00053	0.000528	0.000222	0.000318	0.000356	0.000387	0.000225	0.000364	0.000259	0.000176	0.000315	0.000367	0.000245	0.000314	0.000525	0.000379	0.000878	0.000318	0.000336	0.000374	0.000363	0.000329	0.000302	0.000414	0.00046	0.000368	0.000441
Mevalonic acid/(R)-Pantoate	0.000221	0.000168	0.000274	5.06e-05	5.28e-05	4.59e-05	0.000138	0.000157	0.000131	3.3e-05	3.59e-05	6.95e-05	0.000151	0.000145	0.000104	3.71e-05	3.11e-05	2.28e-05	0.000151	0.000126	0.00012	5.25e-05	3.34e-05	4.61e-05	0.000161	0.000146	0.000128	4.74e-05	3.49e-05	5.81e-05	0.000119	0.000109	0.000155	8.97e-05	9.35e-06	3.86e-05	0.000146	0.000106	0.000131	3.75e-05	3.64e-05	6.33e-05	0.000114	0.000117	8.93e-05	5.3e-05	2.42e-05	3.17e-05	0.000159
L-Methionine	2.79e-05	8.33e-06	2.49e-05	1.63e-05	2.57e-05	1.32e-05	7.1e-05	8.96e-05	0.000143	1.63e-05	1.39e-05	3.28e-05	7.07e-05	8.54e-05	0.00011	1.21e-05	5.09e-06	7.99e-06	9.77e-06	4.16e-06	9.49e-06	1.43e-05	2.84e-05	1.18e-05	2.97e-05	1.91e-05	1.59e-05	3.28e-06	1.06e-05	1.36e-05	1.39e-05	1.52e-05	9.23e-06	7.06e-06	1.31e-06	1.36e-05	1.75e-05	3.9e-06	2.69e-06	4.98e-06	2.49e-05	1.26e-05	1.3e-05	6.24e-05	3.41e-05	7.22e-07	1.51e-05	4.99e-06	8.33e-06
D-Ribose/Xylose	0.00135493	0.00106447	0.00133491	0.000421	0.000449	0.000478	0.00101963	0.00109653	0.00105636	0.000389	0.000471	0.00042	0.00150056	0.00129297	0.00129073	0.000395	0.000318	0.000329	0.00125401	0.00136217	0.00111795	0.000379	0.000317	0.000384	0.000797	0.000912	0.000975	0.000374	0.000275	0.000434	0.000932	0.00059	0.000814	0.000271	0.000253	0.000298	0.00118345	0.00113389	0.00249162	0.000416	0.000475	0.000463	0.00114983	0.00128923	0.00116609	0.000435	0.000458	0.000402	0.00138301
Ortho-Hydroxyphenylacetic acid	1.13e-05	1.38e-05	2.81e-05	1.61e-05	2.61e-05	1.45e-05	2.16e-05	2.57e-05	1.9e-05	5.12e-05	2.22e-05	3.06e-05	2.58e-05	2.65e-05	2.06e-05	2.67e-05	2.82e-05	3.38e-05	2.64e-05	4.65e-05	6.03e-05	5.45e-05	5.39e-05	6.03e-05	5.77e-05	3.98e-05	3.18e-05	2.76e-05	5.72e-05	4.06e-05	2.67e-05	3.66e-05	2.79e-05	4.64e-05	2.29e-05	2.25e-05	2.56e-05	3.3e-05	2.87e-05	2.91e-05	2.24e-05	2.34e-05	2.02e-05	1.56e-05	3.49e-05	2.78e-05	2.83e-05	2.29e-05	8.56e-06
L-Histidine	1.04e-05	1.97e-06	4.4e-06	9.55e-06	1.71e-05	8.9e-06	3.91e-06	1.81e-05	9.6e-06	3.4e-05	4.89e-05	2.94e-05	4.97e-07	2.96e-06	3.13e-06	1.04e-05	6.05e-07	4.01e-06	6.3e-06	1.37e-05	1.74e-06	1.46e-05	7.17e-06	2.03e-05	1.27e-05	1.86e-06	5.96e-06	5.77e-06	1.99e-05	1.57e-05	1.37e-05	4.65e-06	9.94e-06	7.79e-06	3.99e-06	5.54e-06	4.63e-06	5.28e-06	5.52e-06	1.8e-05	1.92e-05	1.55e-05	3.93e-06	1.31e-05	1.26e-05	6.55e-07	0	0	8.76e-06
Isopropylmaleate	4.14e-05	2.4e-05	5.75e-05	1.03e-05	1.58e-05	1.12e-05	3.59e-05	4.22e-05	3.04e-05	1.17e-05	1.38e-05	1.17e-05	3.26e-05	2.7e-05	2.33e-05	7.98e-06	2.36e-06	6.26e-06	2.29e-05	5.53e-05	4.21e-05	1.98e-05	1.72e-05	1.98e-05	6.7e-05	4.92e-05	4.08e-05	1.99e-05	3.75e-05	2.02e-05	2.28e-05	3.56e-05	2.96e-05	2.49e-05	1.3e-05	9.92e-06	3.23e-05	4.09e-05	3.02e-05	1.82e-05	1.99e-05	1.39e-05	2.58e-05	1.36e-05	2.34e-05	7.95e-06	4.56e-06	6.49e-06	2.85e-05
Oxoadipic acid	9.83e-05	9.83e-05	0.000135	7.29e-05	8.98e-05	8.23e-05	0.00015	0.000156	0.000155	0.000109	0.000117	0.000124	0.000131	8.8e-05	0.000119	7.93e-05	7.05e-05	7.15e-05	0.000119	0.000147	0.00012	7.02e-05	8.17e-05	9.5e-05	0.00012	0.000126	0.000145	5e-05	5.02e-05	6.45e-05	0.000113	7.5e-05	0.00011	5.49e-05	5.29e-05	7.33e-05	0.00014	0.000125	0.000138	6.41e-05	7.5e-05	6.08e-05	0.000115	0.000126	9.92e-05	9.62e-05	8.69e-05	6.89e-05	0.000149
Acetylhomoserine	0.000258	0.000205	0.000226	0.000179	0.000219	0.000223	0.000231	0.000209	0.000198	0.000292	0.000297	0.000332	0.000233	0.000174	0.000177	0.000128	0.000149	0.000143	0.000213	0.000232	0.000198	0.00031	0.000232	0.000232	0.000164	0.000127	0.000137	0.000141	8.01e-05	0.00011	0.000112	7.07e-05	8.72e-05	0.000106	5.66e-05	0.000114	0.000219	0.0002	0.000169	0.000118	0.000126	0.000137	0.000271	0.000276	0.000225	0.000221	0.000203	0.000148	0.000239
Phenylpyruvic acid	0.000293	0.000223	0.000247	0.000613	0.000491	0.000626	0.000376	0.000445	0.000378	0.000766	0.00101892	0.000824	0.000243	0.000267	0.00027	0.000633	0.000545	0.000587	0.000296	0.000338	0.000289	0.00051	0.000537	0.000553	0.000309	0.00033	0.000449	0.000717	0.000451	0.000549	0.000227	0.000228	0.000279	0.00052	0.000416	0.000531	0.000419	0.000481	0.000499	0.0008	0.000753	0.000796	0.000213	0.000218	0.000269	0.000838	0.000648	0.00062	0.000233
L-Fucose	0.000122	0.00012	0.000134	1.86e-05	3.88e-05	2.5e-05	6.71e-05	6.64e-05	5.28e-05	2.53e-05	3.46e-05	2.35e-05	4.89e-05	5.91e-05	6.64e-05	1.96e-05	2.03e-05	7.23e-06	6.13e-05	7.9e-05	6.09e-05	2.93e-05	3.28e-05	3.64e-05	6.13e-05	6.94e-05	6.32e-05	1.92e-05	1.4e-05	2.56e-05	6.15e-05	5.17e-05	7.23e-05	2.28e-05	2.84e-05	2.66e-05	8.18e-05	5.96e-05	7.13e-05	2.22e-05	3.42e-05	1.53e-05	0.0001	9.88e-05	8.13e-05	2.71e-05	2.39e-05	2.06e-05	7.85e-05
L-Phenylalanine	0.000229	0.000195	0.000188	0.000165	0.000234	0.000171	0.000169	0.0002	0.000207	0.000169	0.000212	0.000244	0.000203	0.000189	0.000168	0.000146	0.000138	0.000121	8.21e-05	9.02e-05	8.95e-05	0.000144	0.000127	0.000128	9.89e-05	8.89e-05	9.03e-05	0.000128	0.000133	0.000133	9.35e-05	9.64e-05	9.09e-05	0.000106	8.92e-05	9.93e-05	0.000117	0.000104	0.000133	0.000178	0.000101	0.00014	0.000116	0.000126	0.000131	0.000148	0.00014	0.000147	0.000148
Caffeyl alcohol	1.93e-05	7.93e-06	1.21e-05	1.1e-05	5.95e-06	5.63e-06	1.09e-06	1.59e-05	8.58e-06	1.79e-06	1.81e-06	2.14e-06	1.04e-05	1.71e-05	4.26e-06	4.59e-06	4.13e-06	3.95e-06	1.2e-05	1.51e-05	8.23e-07	2.53e-06	5.16e-06	3.5e-06	2.85e-05	1.21e-05	3.19e-05	5.99e-06	2.13e-05	1.18e-05	1.05e-05	2.68e-05	1.3e-05	2.86e-06	1.07e-05	8.71e-06	1.69e-05	2.66e-05	9.22e-06	6.88e-06	7.96e-06	1.55e-05	2.66e-05	1.63e-05	7.27e-06	5.7e-07	5.43e-06	5.7e-06	1.95e-05
Homogentisic acid	7.07e-05	7.53e-06	9.98e-06	1.52e-05	5.91e-06	1.23e-05	1.6e-05	1.68e-05	1.19e-05	2.6e-05	2.58e-05	2.34e-05	8.22e-06	5.93e-06	2.93e-06	1.33e-05	1.79e-05	8.19e-06	1.37e-05	3.59e-05	7.34e-06	1.29e-05	9.89e-06	1.24e-05	1.57e-05	0	0	1.75e-05	1.28e-05	1.5e-05	4.21e-06	1.05e-05	1.1e-05	1.36e-05	1e-05	1.15e-05	1.35e-05	1.04e-05	3.79e-05	6.27e-06	1.62e-05	2.45e-05	1.88e-05	1.47e-05	2.4e-05	1.58e-05	3.41e-06	8.28e-06	2e-05
Phosphodimethylethanolamine	8.4e-05	6.79e-05	6.32e-05	0.000133	0.000127	9.9e-05	0.000132	0.000117	0.000116	0.00015	0.000203	0.000182	4.45e-05	4.35e-05	5.26e-05	9.03e-05	7.46e-05	7.1e-05	4.82e-05	4.45e-05	1.81e-05	8.96e-05	9.3e-05	0.000106	4.46e-05	6.79e-05	4.66e-05	7.65e-05	3.83e-05	7.26e-05	5.95e-05	3.56e-05	5.21e-05	0.000103	7.67e-05	0.000126	7.15e-05	6.68e-05	0.000102	4.06e-05	4.77e-05	6.57e-05	8.06e-05	6.34e-05	6.05e-05	0.000107	0.000109	0.000114	8.05e-05
(2R)-3-Sulfolactate	5.92e-06	1.63e-05	1.94e-05	7.79e-06	8.22e-06	1.69e-05	7.92e-06	9.23e-06	4.05e-06	1.53e-05	1.06e-05	3.15e-06	2.71e-05	2.12e-05	3.19e-05	1.22e-05	2.08e-06	6.06e-06	1.62e-05	1.1e-05	1.38e-05	1.47e-05	1.12e-05	2.85e-05	1.42e-05	6.27e-06	1.41e-05	1.04e-06	3.48e-06	8.17e-06	1.39e-05	6.35e-07	5.17e-06	8.08e-06	5.11e-07	7.58e-06	1.48e-05	1.28e-05	1.18e-05	5.7e-07	6.51e-06	1.34e-05	3.06e-05	2.72e-05	2.58e-05	2.56e-06	6.9e-06	7.86e-06	3.03e-05
D-Glyceraldehyde 3-phosphate	3.11e-05	0.000149	0.000132	0.000181	0.000151	8.4e-05	0.000137	0.000134	0.00018	0.000142	0.000153	0.000164	0.000115	0.000148	0.000141	0.000115	0.000101	8.76e-05	0.000166	9.26e-05	7.26e-05	9.15e-05	0.000146	6.27e-05	3.84e-05	7.71e-05	0.000104	0.000101	6.77e-05	8.45e-05	0.000109	8.14e-05	9.45e-05	9.11e-05	5.52e-05	0.000112	8.2e-05	0.000121	0.000121	0.000145	0.000163	0.000144	0.000127	0.000182	0.000198	7.88e-05	7.7e-05	9.68e-05	0.000151
3,4-Dihydroxyphenylglycol	1.43e-05	2.22e-06	1.52e-05	1.16e-06	1.45e-06	1.43e-06	3.81e-06	1.46e-05	3.19e-07	6.47e-06	9.53e-06	2.46e-06	5.52e-06	1.16e-05	1.33e-05	1.19e-06	4.46e-06	2.82e-06	7.36e-06	1.57e-05	5.03e-06	7.85e-06	2.26e-06	6.5e-06	1.7e-05	3.58e-05	2.1e-05	4.25e-06	2.35e-05	1.31e-05	4.86e-06	1.54e-05	7.53e-06	6.07e-06	4.12e-06	1.85e-06	2.34e-05	1.8e-06	6.65e-06	1.46e-06	2.06e-06	1.84e-06	6.73e-06	4.62e-06	3.6e-06	3.36e-06	6.62e-06	2.49e-06	9.51e-06
Glycerol 3-phosphate	0.000218	0.000124	0.000145	0.000197	0.00023	0.000128	0.000192	0.000175	0.000179	0.00025	0.000259	0.000298	0.000174	0.000201	0.000207	0.000142	0.000142	0.000135	0.000109	0.00013	0.000109	7.52e-05	0.000211	0.000111	6.99e-05	0.000184	0.000169	0.00035	0.000162	0.00029	0.000147	0.000136	0.00016	0.000175	0.000171	0.000185	0.00018	0.00017	0.000197	0.000307	0.000308	0.000283	0.000159	0.000181	0.000208	0.000127	0.000113	0.00014	0.000202
9-Oxononanoic acid	4.06e-05	4.65e-05	6.87e-05	3.43e-05	3.81e-05	3.3e-05	2.77e-05	3.24e-05	2.59e-05	3.96e-05	4.51e-05	3.33e-05	3.46e-05	4.41e-05	2.05e-05	2.77e-05	2.22e-05	1.63e-05	2.51e-05	5.99e-05	9.99e-05	5.88e-05	2.52e-05	5.49e-05	0.000237	7.46e-05	6.21e-05	7.58e-05	9.54e-05	3.68e-05	3.35e-05	8.41e-05	5.81e-05	4.83e-05	2.5e-05	2.03e-05	7.48e-05	5.28e-05	6.88e-05	3.9e-05	2.4e-05	5.91e-05	3.69e-05	8.33e-06	3.44e-05	5.87e-06	3.77e-05	1.83e-05	2.29e-05
Capric acid	2.38e-05	2.18e-05	5.51e-05	3.56e-05	3.3e-05	3.94e-05	2.8e-05	3.41e-05	3.37e-05	5.18e-05	3.26e-05	3.75e-05	3.4e-05	3.47e-05	1.55e-05	2.66e-05	1.7e-05	2.32e-05	3.02e-05	4.62e-05	7.37e-05	9.06e-05	2.92e-05	3.2e-05	0.000217	7.78e-05	5.8e-05	7.31e-05	0.000103	8.39e-05	3.43e-05	6.26e-05	5.04e-05	8.33e-05	6.02e-05	3.85e-05	3.73e-05	3.24e-05	3.66e-05	3.07e-05	2.86e-05	4.82e-05	2.69e-05	1.73e-05	2.38e-05	2.94e-05	2.43e-05	2.61e-05	2.74e-05
N-Acetyl-L-glutamate 5-semialdehyde	2.75e-05	2.39e-05	3.63e-05	1.64e-05	2.29e-05	1.58e-05	2.81e-05	2.26e-05	2.59e-05	6.46e-06	1.82e-05	1.8e-05	2.52e-05	3.38e-05	1.31e-05	7.07e-06	7.33e-06	1.08e-05	3.78e-05	3.18e-05	2.67e-05	1.04e-05	1.51e-05	1.5e-05	2.77e-05	2.64e-05	2.34e-05	1.94e-05	1.25e-05	1.65e-05	2.58e-05	1.91e-05	2.42e-05	5.95e-06	4.42e-06	1.09e-05	2.86e-05	3.11e-05	2.35e-05	2.22e-05	2.45e-05	1.56e-05	2.7e-05	2.7e-05	3.9e-05	8.51e-06	8.81e-06	1.13e-05	1.39e-05
cis-Aconitic acid/Dehydroascorbic acid	0.00277157	0.00226002	0.00407929	0.00541785	0.0042418	0.00560561	0.0027311	0.00224424	0.00210052	0.00617498	0.00692827	0.00570298	0.00351761	0.0024373	0.00211386	0.00489397	0.00420696	0.00397948	0.00227924	0.0039477	0.00271047	0.00348709	0.00346708	0.00442848	0.00463544	0.00240274	0.00195756	0.00348098	0.00349411	0.00395117	0.00307087	0.0024222	0.00278489	0.00399916	0.00300072	0.00485073	0.00300073	0.00209892	0.00210755	0.00419	0.00453224	0.00437463	0.00261372	0.00207132	0.00215745	0.00552095	0.00550258	0.0047225	0.00271587
Shikimic acid	0.00042	0.000426	0.000516	0.000254	0.000292	0.000318	0.000393	0.000323	0.000327	0.000313	0.000314	0.000318	0.00045	0.000423	0.000411	0.000269	0.000243	0.000259	0.000286	0.000247	0.000234	0.000363	0.000256	0.000246	0.000527	0.000535	0.000494	0.000294	0.000399	0.000327	0.000366	0.000427	0.000426	0.000279	0.000207	0.000261	0.000414	0.000385	0.000361	0.000168	0.000183	0.000181	0.000502	0.000425	0.000493	0.000386	0.000378	0.000397	0.000274
3-Isopropylmalate	6.23e-05	6.27e-05	5.46e-05	6.46e-05	8.65e-05	6.02e-05	6.42e-05	4.68e-05	4.24e-05	4.39e-05	3.04e-05	2.42e-05	5.6e-05	6.01e-05	4.39e-05	4.27e-05	2.95e-05	2.77e-05	7.29e-05	7.54e-05	5.38e-05	7.4e-05	6.98e-05	6.37e-05	4.16e-05	7.93e-05	4.23e-05	3.87e-05	2.49e-05	2.96e-05	4.56e-05	3.74e-05	6.75e-05	5.82e-05	2.91e-05	4.52e-05	5.29e-05	4.73e-05	5.11e-05	1.69e-05	2.63e-05	2.6e-05	6.73e-05	6.54e-05	7.15e-05	5.17e-05	5.54e-05	3.31e-05	5.95e-05
L-Galactono-1,4-lactone	0.000159	0.000123	0.000165	0.000142	0.000132	0.000135	0.000136	0.000117	0.000125	0.000104	0.000108	9.49e-05	0.000159	0.000153	0.000134	9.52e-05	8.18e-05	6.79e-05	0.000138	0.000123	9.84e-05	0.000118	0.000131	0.000123	9.1e-05	0.000122	0.000115	8.47e-05	5.13e-05	9.47e-05	0.000105	7.72e-05	0.000103	7.55e-05	4.46e-05	9.63e-05	0.000136	0.000147	0.000476	0.000101	0.000101	0.000112	0.000134	0.000142	0.000143	0.000156	0.000117	8.96e-05	0.000145
Coniferyl aldehyde	2.86e-06	3.86e-06	2.76e-06	5.56e-06	1.31e-06	9.55e-06	7.62e-06	6.87e-07	8.81e-06	9.35e-06	4.87e-06	3.52e-06	9.75e-07	6.05e-07	4.37e-07	8.87e-07	3.49e-06	7.63e-06	2.03e-05	9.05e-06	1.31e-05	1.22e-05	8.43e-06	7.47e-06	1.43e-05	1.6e-05	4.24e-06	1.46e-05	2.75e-05	9.08e-06	2.51e-06	5.98e-06	8.57e-06	9.1e-06	7.61e-06	7.28e-06	1.16e-05	6.36e-06	4.5e-06	4.76e-06	1.43e-05	1.23e-05	2.8e-06	1.52e-05	6.67e-06	8.48e-07	7.77e-06	5.97e-07	4.63e-06
D-Glucose/Fructose/Galactose	0.0152122	0.0118363	0.0145498	0.00577442	0.00544496	0.00660805	0.0111433	0.0136061	0.0132862	0.00459233	0.00535075	0.00345638	0.0231325	0.0183704	0.0183977	0.00538175	0.00444529	0.00512491	0.0158808	0.0183859	0.0148367	0.00418199	0.00413068	0.00418996	0.0107964	0.011532	0.0118831	0.00208663	0.00220519	0.00294745	0.0104949	0.00788627	0.00993743	0.00125874	0.00174301	0.00229776	0.0115236	0.0113754	0.0155374	0.00370616	0.00424065	0.00313934	0.0178079	0.0191618	0.0170291	0.00592612	0.00651956	0.00535526	0.015133
L-Tyrosine	9.28e-05	7.72e-05	8.29e-05	8.41e-05	8.56e-05	0.000115	7.13e-05	7.7e-05	5.83e-05	9.75e-05	0.000105	0.000132	0.000107	4.39e-05	4.87e-05	0.000103	0.000107	0.000107	5.01e-05	6.16e-05	4.08e-05	0.000101	0.000114	0.000135	4.74e-05	4.34e-05	4.01e-05	0.000117	7.48e-05	0.000107	2.79e-05	1.78e-05	3.41e-05	6.63e-05	5.12e-05	5.68e-05	4.76e-05	2.33e-05	3.73e-05	9.91e-05	7.38e-05	0.000116	2.44e-05	4.89e-05	5.15e-05	0.000115	8.23e-05	0.000105	4.92e-05
Sorbitol	0.000121	0.000111	0.000152	9.88e-05	9.4e-05	6.04e-05	3.03e-05	4.62e-05	3.61e-05	6.58e-05	1.88e-05	3.43e-05	7.49e-05	4.83e-05	5.1e-05	4.71e-05	5.97e-05	5.16e-05	0.000177	0.000218	0.000143	0.000447	0.000238	0.000211	2.17e-05	1.99e-05	1.69e-05	8.25e-06	2.2e-05	1.07e-05	8.19e-05	8.19e-05	7.51e-05	0.000103	6.13e-05	6.29e-05	6.64e-06	1.35e-05	2.14e-05	1.6e-05	8.4e-06	1.28e-05	4.16e-05	4.04e-05	2.96e-05	5.88e-05	5.47e-05	8.4e-05	0.000294
3,4-Dihydroxy-2-butanone 4-phosphate	8.46e-06	1.01e-05	1.33e-05	2.62e-05	3.04e-05	3.01e-05	1.26e-05	1.77e-05	5.34e-06	3.69e-05	3.19e-05	3.91e-05	2.07e-05	7.28e-07	1.01e-05	3.14e-05	1.36e-05	1.68e-05	6.78e-06	4.96e-06	5.84e-06	1.27e-05	3.14e-05	2.48e-05	0	8.09e-06	0	1.75e-05	1.88e-05	1.37e-05	3.88e-06	1.02e-05	9.18e-07	1.17e-05	1.17e-05	1.4e-05	9.57e-07	0	0	1.37e-05	1.54e-05	2.1e-05	7.63e-07	5.98e-06	2.09e-06	1.82e-05	1.89e-05	1.15e-05	7.43e-06
3-Phosphoglyceric acid	8.7e-06	1.29e-05	6.48e-06	3.07e-05	3.3e-05	3.93e-05	4.98e-05	3.62e-05	5.58e-05	6.9e-05	4.73e-05	7.23e-05	1.01e-05	2.18e-05	2.46e-05	3.45e-05	3.13e-05	3.87e-05	2.78e-05	2.51e-06	2.13e-05	1.11e-05	2.45e-05	4.18e-05	1.01e-05	1.63e-05	2.33e-05	2.27e-05	2.59e-05	6.05e-05	1.76e-05	1.07e-05	5.32e-06	2.96e-05	2.39e-05	3.75e-05	2.22e-05	3.23e-05	9.42e-05	5.06e-05	2.96e-05	4.5e-05	5.04e-06	2.11e-05	9.14e-06	1.98e-05	1.57e-05	2.63e-05	2.88e-06
HTPA	7.23e-06	7.77e-06	5.16e-06	3.56e-06	1.85e-06	9.37e-06	4.16e-06	1.13e-05	7.48e-06	6.15e-06	1.74e-06	3.88e-06	1.24e-05	2.39e-05	1.65e-05	1.12e-06	5.51e-07	9.39e-08	1.03e-05	3.05e-06	3.77e-06	3.3e-06	4.73e-06	1.48e-06	3.26e-06	6.14e-06	1.22e-05	1.94e-06	3.61e-06	1.7e-06	3.63e-06	1.23e-07	3.47e-06	3.85e-06	9.87e-08	1.25e-06	1.54e-05	7.23e-06	1.42e-05	7.82e-06	3.4e-06	5.49e-06	2e-05	2.11e-05	8.69e-08	7.06e-07	1.16e-06	8.81e-08	4.16e-06
meso-2,6-Diaminoheptanedioate	0.00032	0.000378	0.000331	9.28e-05	8.37e-05	8.36e-05	5.77e-06	3.58e-06	2.73e-06	5.03e-06	7.28e-06	3.55e-06	0.00021	0.000221	0.000198	5.67e-05	5.18e-05	5.15e-05	0.000363	0.000414	0.000324	0.000116	8.13e-05	7.72e-05	0.000144	0.000124	0.000134	4.96e-05	2.17e-05	2.96e-05	0.000148	0.000126	0.000155	4.49e-05	2.75e-05	4.73e-05	0.0003	0.000222	0.000332	6.82e-05	6.51e-05	5.25e-05	0.000199	0.000171	0.000253	8.31e-05	6.53e-05	4.99e-05	0.000463
N-Acetylglutamic acid	5.83e-05	6.01e-05	8.69e-05	2.88e-05	2.17e-05	2.95e-05	8.74e-05	8.41e-05	6.91e-05	3.73e-05	3.6e-05	3.67e-05	4.64e-05	6.81e-05	6.4e-05	2.23e-05	3.11e-05	2.52e-05	7.97e-05	9.04e-05	7.71e-05	6.16e-05	3.89e-05	2.92e-05	4.08e-05	6.62e-05	6.15e-05	2.37e-05	2.64e-05	2.13e-05	6.65e-05	4.6e-05	4.71e-05	5.69e-05	3.57e-05	3.5e-05	0.000104	8.48e-05	5.93e-05	2.87e-05	2.11e-05	2.78e-05	9.48e-05	8.62e-05	7.65e-05	3.11e-05	3.41e-05	4.9e-05	8.11e-05
3-Dehydroquinate	2.79e-05	2.05e-05	2.74e-05	1.63e-05	4.01e-06	9.83e-06	2.32e-05	1.97e-05	2.59e-05	1.63e-05	1.12e-05	7.25e-06	1.73e-05	1.85e-05	1.59e-05	4.05e-06	1.55e-06	7.66e-06	1.61e-05	1.16e-05	1.74e-05	9.89e-06	1.18e-05	2.23e-05	9.71e-06	2.68e-05	2.51e-05	1.03e-05	5.07e-06	1.63e-05	9.77e-07	1.56e-05	1.24e-05	6.56e-06	1.22e-05	9.38e-06	2.51e-05	2.11e-05	2.34e-05	1.36e-05	2.03e-05	1.75e-05	2.57e-05	2.58e-05	2.46e-05	7.21e-06	7.18e-06	1.19e-05	8.9e-06
Diaminopimelic acid	0.000827	0.000942	0.000898	0.000385	0.000293	0.000348	5.04e-06	7.76e-06	1.13e-05	0	0	8.69e-06	0.000434	0.000506	0.000469	0.000224	0.000209	0.000231	0.00129384	0.00152172	0.00128248	0.000432	0.00041	0.000359	0.000387	0.000379	0.000452	0.000224	0.00013	0.000181	0.000387	0.000287	0.000365	0.000165	0.000121	0.000185	0.000776	0.000648	0.000669	0.000391	0.000458	0.000315	0.000759	0.000823	0.000945	0.000309	0.000323	0.000284	0.000681
Citric acid	0.00527823	0.00296327	0.00244513	0.00460362	0.00269426	0.00385204	0.00244014	0.00177103	0.00155561	0.00530817	0.00497732	0.00538776	0.00167598	0.00255611	0.00178088	0.00294315	0.00267502	0.00233102	0.0015777	0.00646766	0.000948	0.00223318	0.00201145	0.00251806	0.00110204	0.00140897	0.00166342	0.00122995	0.000865	0.00128132	0.00129499	0.00103828	0.00154497	0.00158676	0.00104739	0.00248068	0.00172773	0.00110592	0.00207109	0.00152734	0.00106222	0.00135478	0.000951	0.00106572	0.00114612	0.0044255	0.00353293	0.00359161	0.00198927
Pectic acid	0.000103	8.23e-05	0.000128	3.08e-05	3.23e-05	2.58e-05	9.94e-05	0.00015	0.000133	4.43e-05	4.05e-05	3.23e-05	0.00017	0.000203	0.000196	3.86e-05	2.46e-05	2.79e-05	8.57e-05	8.24e-05	7.58e-05	9.05e-06	4.48e-05	4.29e-05	0.00011	0.00014	0.000127	4.25e-05	4.87e-05	3.72e-05	4.71e-05	5.67e-05	7.28e-05	2.13e-05	1.62e-05	3.37e-05	0.000104	0.000109	0.000153	4.4e-05	3.87e-05	3.9e-05	9.53e-05	9.94e-05	8.25e-05	2.26e-05	1.53e-05	1.43e-05	0.000106
trans-Ferulic acid	0.000865	0.000215	0.000653	0.000246	0.000453	0.000301	0.000409	0.000438	0.00041	0.000417	0.000472	0.000358	0.000687	0.000461	0.000548	0.000441	0.000437	0.000453	0.000491	0.00182852	0.00125414	0.000318	0.000578	0.000404	0.00116579	0.000748	0.000684	0.0012936	0.00140428	0.00065	0.00029	0.000306	0.000412	0.000311	0.000225	0.000299	0.00109111	0.00053	0.000813	0.000699	0.000877	0.000863	0.000802	0.000966	0.00127758	0.000345	0.000418	0.000244	0.000401
Gluconic acid/Gulonic acid	0.00241936	0.00173843	0.00195845	0.000914	0.00107268	0.000961	0.00141382	0.00126533	0.00129003	0.00114554	0.00102476	0.00113645	0.00175852	0.00157688	0.00157851	0.000982	0.00091	0.000748	0.001212	0.00122805	0.00107294	0.000928	0.000894	0.000962	0.00128939	0.00162726	0.00184607	0.00139116	0.000746	0.00138708	0.00124159	0.000912	0.00131598	0.000766	0.000648	0.000868	0.00242026	0.00232512	0.00286757	0.00185701	0.0019276	0.00206315	0.00127203	0.0014708	0.00121409	0.000764	0.000768	0.00069	0.00182694
4-Fumarylacetoacetic acid	8.55e-05	5.09e-05	0.000118	4.23e-05	5.89e-05	3.36e-05	1.96e-05	2.19e-06	3.05e-06	3.89e-06	5.32e-06	2.75e-06	6.2e-05	5.81e-05	8e-05	1.91e-05	1.65e-05	1.43e-05	0.000118	0.000101	0.000138	0.000164	5.98e-05	0.000122	1.91e-05	2.08e-05	1.95e-05	1.11e-05	5.29e-06	5.19e-06	2.23e-05	9.96e-07	1.22e-05	1.21e-05	7.23e-06	9.3e-06	1.43e-05	2.05e-05	9.12e-06	6.07e-06	7.43e-06	5.21e-06	0.000134	0.000109	0.000112	4.51e-05	5.24e-05	4.39e-05	0.000167
D-Erythrose 4-phosphate	2.05e-05	2.08e-05	1.78e-05	2.59e-05	3.38e-05	1.07e-05	1.44e-05	8.23e-06	2.43e-05	3.07e-05	1.27e-05	2.25e-05	9.26e-06	3.47e-05	2.58e-05	1.07e-05	2.04e-05	2.44e-05	3.45e-06	1.6e-05	4.97e-06	6.78e-06	5.67e-06	2.2e-05	1.56e-05	1.64e-05	2.22e-05	1e-05	1.72e-05	2.71e-05	1.12e-05	1.2e-05	2.28e-05	6.01e-06	3.88e-06	4.97e-06	1.18e-05	2.29e-05	4.17e-05	2.19e-05	1.79e-05	3.46e-05	2.68e-05	9.31e-06	4.28e-05	1.16e-05	6.18e-06	1.49e-05	3.61e-05
L-Tryptophan	4.5e-05	5e-05	1.59e-05	0.000167	0.000162	0.00022	0.000123	0.000182	8.87e-05	0.000379	0.000393	0.00045	0.000131	0.000133	0.000171	0.000225	0.000253	0.000415	5.69e-05	1.96e-05	2.94e-05	0.000177	0.000309	0.000261	5.58e-05	2.73e-05	2.98e-05	3.18e-05	3.98e-05	7.41e-05	4.81e-05	3.16e-05	1.17e-05	0.000114	4.62e-05	0.000158	2.11e-05	2.39e-05	1.03e-05	0.000115	6.8e-05	6.67e-05	5.77e-05	0.000133	0.000132	0.000208	0.000138	0.000291	2.95e-05
Sinapoyl aldehyde	1.78e-05	3.2e-05	3.35e-05	1.27e-05	1.48e-05	2.61e-06	1.69e-05	1.84e-05	2.12e-05	7.73e-06	1.32e-05	1.32e-05	1.45e-05	1.13e-05	2.59e-05	3.73e-05	2.03e-05	2.22e-05	1.87e-05	4.3e-05	2.09e-05	2.74e-05	2.01e-05	2.69e-05	3.44e-05	4.13e-05	2.74e-05	1.4e-05	3.97e-05	3.54e-05	2.52e-05	1.65e-05	1.54e-05	2.3e-05	1.32e-05	2.08e-05	2.58e-05	1.74e-05	4.23e-05	4.31e-05	2.2e-05	2.6e-05	3.54e-05	1.54e-05	2.08e-05	7.72e-06	1.17e-05	1.27e-05	1.98e-05
Glucaric acid	0.000317	8.25e-05	7.65e-05	0.000192	0.000189	0.000225	0.000179	0.000162	0.000171	0.000309	0.000269	0.000224	0.000107	0.000156	0.000164	0.000287	0.000211	0.000263	0.000131	0.000116	8.87e-05	0.000116	0.000165	0.000109	9.38e-05	0.000185	0.000218	0.000136	0.00013	0.000162	7.47e-05	6.02e-05	8.98e-05	0.000176	0.000109	0.000186	0.000261	0.000219	0.0004	0.00019	0.000217	0.000207	9.04e-05	0.000116	0.000102	0.000138	0.000108	0.00012	0.000133
Deoxyribose 5-phosphate	3e-05	3.57e-05	3.34e-05	4.18e-05	4.06e-05	4.57e-05	4.01e-05	4.75e-05	4.11e-05	5.85e-05	5.76e-05	4.85e-05	2.44e-05	1.16e-05	1.16e-05	4.93e-05	3.58e-05	4.01e-05	2.27e-05	3.68e-05	1.55e-05	4.59e-05	5.52e-05	5.33e-05	1.41e-05	1.78e-05	3.69e-05	2.81e-05	2.45e-05	2.61e-05	2.22e-05	2.41e-05	2.01e-05	1.31e-05	9.99e-06	3.12e-05	2.86e-05	3.09e-05	1.66e-05	3.42e-05	5.43e-05	2.97e-05	1.96e-05	3.63e-05	2.49e-05	5.82e-05	3.47e-05	3e-05	2.62e-05
2-C-Methyl-D-erythritol 4-phosphate	0.0397123	0.0345192	0.0407037	0.0392697	0.0428753	0.0469211	0.0516365	0.0607233	0.0576767	0.0354203	0.0385989	0.0333244	0.0421131	0.0381458	0.0313817	0.0308807	0.0303808	0.0352824	0.0342482	0.0434744	0.039417	0.0288529	0.0276069	0.0287206	0.044172	0.0421243	0.0317347	0.0198508	0.0170393	0.0176715	0.0361013	0.0329329	0.0394988	0.00950316	0.00942686	0.0119813	0.0384737	0.0376622	0.0260675	0.0299149	0.0322587	0.0284441	0.0450515	0.0363979	0.039806	0.0411407	0.0424864	0.0348658	0.045057
4-Amino-2-methyl-5-phosphomethylpyrimidine	0.00066	0.000526	0.000609	0.00062	0.000717	0.000835	0.000835	0.00103433	0.000964	0.000544	0.000655	0.000509	0.000641	0.000595	0.000448	0.000543	0.000504	0.000592	0.000483	0.000676	0.000677	0.000481	0.000441	0.000377	0.000653	0.000651	0.000469	0.000279	0.000246	0.000254	0.000579	0.000525	0.000688	0.000102	0.000151	0.000152	0.000589	0.000613	0.000358	0.000449	0.000482	0.000422	0.000701	0.000587	0.000564	0.000696	0.000666	0.000563	0.000821
O-Succinyl-L-homoserine	8.07e-06	3.79e-06	1.64e-05	0	1.79e-06	0	1.25e-06	9.03e-06	7.76e-06	0	0	2.08e-06	1.99e-05	7.37e-06	1.42e-05	0	1.36e-06	0	9.74e-06	2.57e-05	4.47e-06	7.84e-06	4.48e-06	6.55e-06	1.81e-05	3.82e-06	1.29e-05	5.12e-06	1.49e-06	3.63e-06	2.01e-05	1.19e-05	1.51e-05	1.75e-06	0	0	2.6e-05	1.89e-05	2.26e-05	0	0	4.09e-06	1.7e-05	2.23e-05	2.25e-05	1.47e-06	0	0	1.46e-05
Pantothenic acid	0.000238	0.000184	0.00028	0.000293	0.000251	0.000273	0.00022	0.00021	0.000205	0.000266	0.000261	0.000266	0.000222	0.000217	0.000201	0.000225	0.000221	0.000217	0.000184	0.000204	0.000176	0.000177	0.00017	0.000193	0.000245	0.000172	0.000146	0.00012	0.000131	0.000136	0.000157	0.000147	0.000162	0.000181	0.000141	0.000199	0.000243	0.000215	0.000187	0.000129	0.000215	0.000178	0.000244	0.000238	0.000243	0.000238	0.000231	0.000227	0.00022
Myristic acid	0.000112	9.14e-05	0.000176	6.78e-05	0.000108	9.26e-05	8.26e-05	5.67e-05	7.97e-05	9.28e-05	0.000143	9.46e-05	0.000112	9.87e-05	8.06e-05	0.00012	9.42e-05	0.000117	0.000137	0.000198	0.000265	0.000298	0.000201	0.000247	0.000663	0.000298	0.000202	0.000245	0.000429	0.00032	0.00016	0.000202	0.000148	0.000259	0.000132	0.000149	0.000113	6.76e-05	0.000121	0.000142	0.000143	0.000343	8.63e-05	6.66e-05	5.32e-05	8.42e-05	9.58e-05	0.000107	0.000186
D-Ribose /Xylose 5-phosphate	0.000255	0.000291	0.000248	0.000205	0.000197	0.000186	0.000165	0.000157	0.000256	0.000194	0.000189	0.000257	0.000165	0.000154	0.000193	0.000154	0.000136	0.000188	0.000196	0.000145	0.000113	0.000146	0.000161	0.000159	9.48e-05	0.000235	0.000244	0.000208	0.000148	0.000148	0.000144	0.000135	0.000146	0.000144	0.000135	0.000181	0.000176	0.000255	0.000192	0.00018	0.00019	0.000254	0.000233	0.000248	0.000286	0.00014	8.92e-05	0.000139	0.000257
Uridine	9.3e-05	2.76e-05	5.24e-05	1.58e-05	1.92e-05	8.55e-06	1.18e-05	1.51e-05	2e-05	7.57e-06	1.93e-05	1.13e-05	6.36e-06	9.18e-06	7.77e-06	1.17e-05	4.08e-06	7.9e-06	1.32e-05	5.15e-05	2.11e-05	1.04e-05	2.89e-05	8.81e-06	1.07e-05	1.28e-05	4.16e-06	1.87e-05	2.3e-05	1.31e-05	1.13e-07	8.99e-06	2.72e-07	1.55e-07	5.75e-06	8.98e-06	1.67e-05	8.53e-06	3.18e-05	1.65e-05	6.92e-06	6.71e-06	1.49e-05	1.06e-05	1.69e-05	1.3e-07	9.9e-06	4.01e-06	1.95e-05
Palmitic acid	0.00175704	0.00154911	0.00276932	0.00200825	0.00247939	0.00230391	0.00171818	0.0012799	0.00127208	0.00260963	0.00290852	0.0021705	0.00218279	0.00163969	0.00112758	0.00272592	0.00195031	0.00229616	0.00250143	0.00344396	0.00411208	0.00533163	0.00617796	0.00570945	0.0101477	0.00575201	0.0037521	0.00533095	0.00650564	0.00608753	0.00219573	0.00323627	0.00268444	0.00539306	0.00301226	0.00381475	0.00162044	0.00107847	0.00210618	0.00209816	0.00260186	0.00655977	0.00228267	0.00137006	0.00117104	0.0018295	0.0022868	0.00242248	0.0026341
Sugar- 6-phosphate	0.0065326	0.00457569	0.00368162	0.0056331	0.0046714	0.00322714	0.00632994	0.00604842	0.00535893	0.0054306	0.00525311	0.00530113	0.00517597	0.00723944	0.00701164	0.00452551	0.00416959	0.00440193	0.00519124	0.00395332	0.00321994	0.00351212	0.00515639	0.00369593	0.00231189	0.00602805	0.005786	0.00551244	0.00459007	0.00476762	0.00399647	0.00365776	0.00541029	0.00350586	0.0030208	0.00369626	0.00638323	0.00660509	0.00593536	0.00530858	0.00512037	0.00563482	0.00595418	0.00604404	0.00751645	0.0031005	0.00354712	0.00361656	0.0060439
Inosine	0.000495	0.000427	0.000518	6.7e-05	4.46e-05	9.01e-05	0.000213	0.000463	0.000442	9.18e-05	8e-05	4.25e-05	0.000452	0.000418	0.00041	5.44e-05	3.24e-05	5.1e-05	0.000305	0.000416	0.000601	4.65e-05	5.77e-05	5.72e-05	0.000413	0.000407	0.000425	6.64e-05	0.000149	7.2e-05	0.000178	0.000169	0.000195	3.7e-05	7.38e-05	6.69e-05	0.000603	0.000527	0.000405	8.74e-05	6.17e-05	6.43e-05	0.000333	0.000414	0.000398	3.91e-05	5.99e-05	7.27e-05	0.000262
Naringenin	5.64e-05	1.31e-05	1.97e-05	1.95e-05	2.29e-05	1.77e-05	1e-05	1.02e-05	6.91e-06	2.52e-05	1.45e-05	2.27e-05	4.04e-05	1.19e-05	3.06e-05	6.12e-05	6.49e-05	7.52e-05	1.5e-05	3.71e-05	3.44e-05	1.68e-05	7.84e-05	3.74e-05	3.76e-06	1.75e-05	1.31e-05	2.5e-05	3.76e-05	9.08e-06	1.02e-05	6.62e-05	3.59e-05	3.19e-05	1.45e-05	1.22e-05	2.01e-05	2.93e-06	1.78e-06	1.44e-05	1.53e-05	2.67e-05	1.12e-06	8.88e-06	4.07e-05	9.66e-06	2.95e-05	1.29e-05	3.79e-05
Saccharopine	6.86e-05	6.44e-05	5.78e-05	3.41e-05	8.64e-05	8.09e-05	4.23e-05	3.82e-05	3.91e-05	7.05e-05	5.37e-05	9.51e-05	2.27e-05	2.14e-05	2.57e-05	2.32e-05	5.12e-05	3.85e-05	3.9e-05	2.08e-05	7.4e-06	7.17e-05	5.17e-05	7.48e-05	3.62e-05	5.65e-05	4.58e-05	2e-05	1.93e-05	4.29e-05	5.17e-06	1.4e-05	1.57e-05	1.27e-05	5.54e-06	2.74e-05	3.88e-05	4.26e-05	2.57e-05	2.42e-05	1.76e-05	2.12e-05	3.47e-05	6.53e-05	4.55e-05	5.43e-06	1.18e-05	2.08e-06	3.48e-05
Gamma-Linolenic acid	0.000201	0.000164	0.00034	0.000213	0.000287	0.000114	0.000186	0.000105	4.58e-05	0.000263	0.000473	0.000248	0.00015	0.000133	0.000142	0.000117	0.000117	0.000137	5.1e-05	0.000231	0.000376	6.31e-05	0.00045	0.000289	0.000394	0.000133	0.000144	0.000312	0.00036	0.000167	3.49e-05	0.000189	0.000182	8.29e-05	0.000137	0.000133	0.000292	0.000164	0.00107256	0.000159	0.000182	0.000196	0.000107	4.62e-05	0.000126	7.14e-05	0.000236	0.000116	7.6e-05
Oleic acid	0.000114	0.000113	0.000166	0.00016	0.000143	0.000158	0.000112	0.000112	0.000117	0.000163	0.000196	0.000151	0.000218	0.000146	8.43e-05	0.000205	0.000135	0.000157	9.42e-05	0.000118	0.000155	0.000174	0.000497	0.000491	0.000596	0.000205	0.000158	0.000231	0.000268	0.000236	9.91e-05	0.000203	0.000132	0.000233	0.00013	0.000237	9.52e-05	0.000102	0.000123	0.000212	0.000173	0.000212	0.000148	8.54e-05	9.38e-05	8.91e-05	0.000121	0.000131	0.000178
Xanthosine	2.45e-05	7.07e-05	2.24e-05	1.51e-06	2.11e-06	1.31e-06	4.19e-05	4.98e-05	6.44e-05	4.64e-06	2.87e-05	5.4e-06	6.02e-05	8.38e-05	8.63e-05	1.1e-06	0	0	6.8e-05	2.04e-05	5.52e-06	1.04e-05	1.99e-05	1.45e-06	4.32e-05	7.7e-05	6.21e-05	1.67e-05	1.79e-05	1.09e-05	7.34e-05	1.88e-05	2.92e-05	0	0	1.09e-05	9.5e-05	0.000106	0.000134	3.19e-05	2.25e-05	1.64e-05	2.78e-05	2.18e-05	2.11e-05	2.27e-06	1.14e-06	3.58e-06	2.46e-05
D-Sedoheptulose 7-phosphate	0.000515	0.000199	0.000275	0.00018	0.000233	7.69e-05	6.14e-05	0.000132	0.000109	0.000205	0.000173	0.00023	0.000109	0.000127	0.000149	0.000209	0.000146	0.000133	6.63e-05	0.000264	0.000178	0.000137	0.0002	0.000135	8.25e-05	8.07e-05	0.000127	0.00026	0.000184	0.000139	3.86e-05	6.37e-05	7.96e-05	8.96e-05	0.000108	9.63e-05	0.000188	0.000164	0.00028	0.000232	0.000156	0.000221	0.000126	0.00018	0.000305	0.000166	0.000107	0.000171	0.000182
12-OPDA	0.000251	1.53e-05	9.35e-05	1.31e-06	7.63e-06	1.76e-06	1.81e-06	2.62e-06	2.14e-06	1.73e-06	7.02e-06	4.25e-06	1.78e-05	1.41e-05	4.21e-06	1.47e-06	3e-06	4.74e-06	1.07e-05	0.000173	8.39e-05	1.03e-05	7.04e-05	6.2e-06	6.54e-05	2.94e-05	1.07e-05	1.24e-05	1.77e-05	2.23e-06	2.17e-05	1.94e-05	3.09e-05	2.78e-06	3.11e-06	1.65e-06	9.01e-05	2.82e-06	0.000136	1.42e-06	1.89e-06	1.72e-06	1.26e-06	9.33e-06	7.95e-05	3.11e-06	4.82e-06	1.14e-06	3.66e-05
5-Aminoimidazole ribonucleotide	0.000236	0.000279	0.000359	0.000323	0.000452664	0.000324	0.000265	0.000207	0.000268	0.000411	0.000496	0.000499	0.000397	0.000334	0.000327	0.000668	0.00058	0.000411	0.000193	0.000223	0.000157	0.000619	0.000472	0.000409	9.32e-05	8.85e-05	0.000121	0.000305	0.000125	0.000247	0.000311	0.000301	0.0003	0.00046	0.000429	0.000367	0.000132	0.000148	0.000232	0.000321	0.000315	0.000281	0.000173	0.000162	0.000196	0.00035	0.000468	0.000363	0.000686
9,10-Epoxystearic acid	0.00012	2.29e-05	8.1e-05	1.97e-05	3.18e-05	1.48e-05	1.98e-05	2.15e-05	2.28e-05	1.69e-05	1.16e-05	6.43e-06	5.06e-05	1.36e-05	1.59e-05	4.54e-06	4.05e-05	2.68e-05	3.48e-05	0.000118	9.32e-05	6e-05	2.37e-05	5.15e-05	0.000244	9.81e-05	7.09e-05	4.77e-05	0.000144	6.38e-05	3.29e-05	7.36e-05	2.92e-05	2.53e-05	4.5e-05	5.1e-06	3.68e-05	2.2e-05	2.73e-05	2.72e-05	2.64e-05	5.63e-05	3.08e-05	4.14e-05	0.000118	6.75e-06	1.01e-05	2.85e-06	3.95e-05
N-Acetyl-D-Glucosamine 6-Phosphate	0.000236	0.000246	0.000224	0.000146	0.000125	9.75e-05	0.000214	0.000217	0.000241	0.000125	0.000149	0.000162	0.000202	0.000207	0.000209	3.45e-05	6.69e-05	7.44e-05	0.000185	0.00014	0.000127	4.72e-05	5.34e-05	7.69e-05	7.92e-05	0.000179	0.000201	8.38e-05	4.74e-05	6.47e-05	0.000122	8.43e-05	0.000136	5.79e-05	4.4e-05	5.44e-05	0.000238	0.000235	0.000207	7.87e-05	8.36e-05	9.23e-05	0.000204	0.000241	0.000209	7.82e-05	8.42e-05	6.14e-05	0.000142
Glutathione	5.34e-05	0.000479	0.000123	0.00131832	0.000185	0.00187615	0.00179928	0.000978	0.00100092	0.000468	0.000954	0.00122292	0.000179	0.000625	0.000541	0.000374	0.000557	0.000125	0.000866	0.000116	6.66e-05	0.000308	0.000105	0.000637	0.000193	0.000565	0.000478	0.00028	0.00042	0.00114152	0.000283	0.000327	0.000272	0.000579	0.000408	0.0012398	5e-05	0.000597	0.000114	0.00159878	0.00144151	0.000593	0.000355	0.000111	0.000134	0.000968	0.000143	0.00136139	0.00035
Arachidic acid	2.23e-05	2.92e-05	4.01e-05	4.07e-05	3.57e-05	5.21e-05	2.09e-05	2.64e-05	3.47e-05	5.02e-05	4.53e-05	5.85e-05	2.09e-05	1.93e-05	2.18e-05	2.51e-05	3.97e-05	6e-05	1.35e-05	4.87e-05	5.64e-05	7.46e-05	0.000118	0.000115	0.000244	6.35e-05	5.39e-05	8.77e-05	0.000114	0.000101	1.71e-05	7.87e-05	3.39e-05	7.94e-05	9.74e-05	0.000104	1.32e-05	2.53e-05	3e-05	2.4e-05	4.8e-05	0.000133	2.05e-05	2.39e-05	1.11e-05	1.15e-05	2.31e-05	2.6e-05	1.83e-05
Phosphoribosylformylglycineamidine	6.5e-05	8.73e-05	7.37e-05	8.12e-05	8.15e-05	5.63e-05	0.000281	0.000262	0.00029	0.000329	0.000375	0.00035	9.99e-05	8.59e-05	9.12e-05	0.000157	0.000134	0.000156	3.49e-05	3.72e-05	5.57e-05	8.04e-05	0.000124	0.000114	0.000132	0.000133	0.000169	0.000185	0.000184	0.000213	7.37e-05	8.09e-05	7.32e-05	8.32e-05	7.45e-05	6.43e-05	0.000165	0.000189	0.000181	0.000253	0.000232	0.000225	3.52e-05	3.7e-05	3.32e-05	6.97e-05	6.84e-05	7.13e-05	0.000132
4-Coumaroylshikimate	0.000109	0.000168	0.000115	4.65e-05	6e-05	6.77e-05	0.000149	0.000137	0.000145	7.44e-05	8.11e-05	7.5e-05	8.46e-05	7.64e-05	8.47e-05	7.86e-05	8.8e-05	0.000131	7.33e-05	6.26e-05	9.34e-05	9.21e-05	9.03e-05	7.75e-05	9.72e-05	0.000107	7.72e-05	8.98e-05	7.92e-05	8.07e-05	6.95e-05	7.57e-05	0.000113	0.000109	8.15e-05	7.68e-05	0.000113	0.000151	8.46e-05	8.33e-05	8.71e-05	8.03e-05	5.52e-05	4.83e-05	4.41e-05	5.86e-05	4.39e-05	5.54e-05	0.000144
Uridine 5'-monophosphate	0.000415	0.000346	0.000444	0.000205	0.000261	0.000287	0.000345	0.000397	0.000231	0.000366	0.000327	0.000333	0.000197	0.000215	0.000209	0.000136	0.00014	0.000137	0.000213	0.000254	0.000202	0.000271	0.000312	0.000271	9.63e-05	0.000195	0.00021	0.000129	0.000114	0.000101	5.89e-05	0.000113	0.00013	6.14e-05	9.48e-05	0.000193	0.00027	0.000289	0.000554	0.000107	0.00014	0.000129	0.000308	0.000289	0.000429	0.000137	0.000271	0.000215	0.000252
cis-beta-D-Glucosyl-2-hydroxycinnamate	0.000179	0.0002	0.00022	0.000233	0.000233	0.000255	0.00015	0.000153	0.000157	0.000157	0.000211	0.000165	0.000336	0.00038	0.000282	0.000741	0.000976	0.000771	0.000586	0.0005	0.000564	0.00058	0.000751	0.0010289	0.00047	0.000406	0.000387	0.00247735	0.00300842	0.002658	0.000344	0.000252	0.000301	0.00114852	0.00122041	0.00101477	0.000216	0.000298	0.000386	0.0018438	0.00168462	0.0017552	0.000247	0.000262	0.000222	0.000435	0.000461	0.000441	0.000193
6,7-Dimethyl-8-(1-D-ribityl)lumazine	0.000283	0.000608	0.000714	0.000266	0.000206	0.000207	0.000195	0.000242	0.000177	0.000177	6.85e-05	0.000164	0.000201	0.000199	0.0002	0.000124	9.04e-05	4.57e-05	0.000419	0.000473	0.00042	0.000404	0.000253	0.000199	0.000189	0.000146	8.09e-05	0.000149	7.34e-05	0.000116	0.000132	0.000108	0.000123	5.01e-05	7.78e-05	5.43e-05	0.000216	0.000391	0.000619	0.000277	0.000276	0.000248	0.00024	0.000248	0.00022	0.000164	0.000126	9.02e-05	0.00104094
Dattelic acid	0.000172	0.000303	0.000329	0.000623	0.000603	0.000649	0.000383	0.000252	0.000319	0.000378	0.000414	0.000452	0.000398	0.00042	0.000326	0.000812	0.000699	0.000681	0.000214	0.000117	0.000142	0.000627	0.000559	0.000766	0.000299	0.00024	0.000204	0.000652	0.000671	0.000699	0.00058	0.000542	0.000515	0.0012285	0.00101114	0.00119784	0.000206	0.000191	0.000144	0.000572	0.000663	0.000628	0.000332	0.00024	0.000211	0.000706	0.000576	0.000667	0.000304
3-O-p-Coumaroylquinic acid	0.000737	0.000775	0.00088	0.000264	0.000352	0.000392	0.000326	0.000282	0.000425	8.62e-05	0.000211	0.000219	0.000787	0.000713	0.0006	0.000266	0.000263	0.000219	0.000562	0.000503	0.000435	0.000501	0.000307	0.000325	0.000749	0.000913	0.000911	0.000573	0.000617	0.000533	0.00118702	0.000904	0.00127774	0.000508	0.000448	0.000493	0.000552	0.000639	0.000565	0.000208	0.000295	0.000291	0.00129708	0.00141526	0.0011403	0.000625	0.000686	0.000639	0.000418
Fructose/myo-inositol 1,6-bisphosphate	0	0	6.04e-07	2.76e-06	6.33e-07	5.37e-06	0	0	3.55e-06	0	0	7.33e-07	3.94e-07	0	0	0	4.8e-07	0	0	4.43e-07	0	6.12e-07	0	0	8.9e-07	0	0	6.79e-07	1.71e-06	1.03e-06	4.51e-07	0	0	6.18e-07	3.5e-06	6.61e-06	1.54e-06	2.41e-06	5.07e-07	6.63e-06	4.02e-06	6.39e-07	0	3.89e-07	0	5.2e-07	4.16e-06	7.09e-06	5.09e-07
Behenic acid	9.33e-06	6.41e-06	1.28e-05	1.58e-05	6.18e-06	2.46e-05	1.48e-05	1.59e-05	1.92e-05	2.04e-05	2.17e-05	3.82e-05	1.04e-05	1.2e-05	8.21e-06	2.08e-05	2.02e-05	1.36e-05	7.77e-06	8.64e-06	2.41e-05	6.34e-06	3.77e-05	2.79e-05	0.000206	2.47e-05	1.58e-05	2.37e-05	6.45e-05	3.56e-05	1.21e-05	2.79e-05	1.29e-05	4.25e-05	6.19e-05	3.22e-05	2.02e-05	1.88e-05	1.38e-05	2.01e-05	1.63e-05	3.84e-05	9.69e-06	1.38e-06	2.34e-06	1.16e-05	1.17e-05	6.52e-06	2.49e-06
Sucrose	0.00112337	0.00580044	0.00406583	0.0105594	0.0140279	0.0131769	0.00548101	0.00573529	0.00674993	0.0111772	0.011497	0.0118591	0.0137311	0.0132552	0.0110495	0.0181393	0.0176452	0.0171148	0.00916312	0.00648056	0.00713684	0.0166964	0.0147139	0.0148533	0.00726091	0.00862895	0.012192	0.0195413	0.0109596	0.0174843	0.0109957	0.00719068	0.00984162	0.0158953	0.0151797	0.0167356	0.00661109	0.00993867	0.0143862	0.0197915	0.0183176	0.0173858	0.0121698	0.0149521	0.011378	0.0201134	0.0208783	0.0215917	0.00650115
Melibiitol	7.53e-06	1.37e-05	2.07e-05	1.14e-05	2.64e-05	3.73e-05	1.65e-05	9.26e-06	3.26e-05	3.11e-05	3.94e-05	2.13e-05	4.27e-05	2.79e-05	1.21e-05	4.41e-05	2.96e-05	2.22e-05	4.88e-05	1.72e-05	8.41e-06	0.000105	7.82e-05	3.51e-05	6.83e-06	3.33e-05	5.27e-05	7.33e-05	3.62e-05	2.88e-05	3.47e-05	1.13e-05	3.42e-05	5.08e-05	5.97e-05	2.79e-05	3.42e-05	2.27e-05	3.28e-05	9.35e-05	5.84e-05	2.22e-05	4.44e-05	4.44e-05	1.99e-05	4.68e-05	8.85e-05	7.59e-05	3.15e-05
Adenosine monophosphate	0.000207	0.000172	0.000118	0.000354	0.000314	0.000426	0.000204	0.00018	0.000155	0.000684	0.000492	0.000408	4.58e-05	7.83e-05	9.24e-05	0.000307	0.000182	0.00029	9.13e-05	0.00015	0.000123	0.000188	0.000517	0.000214	8.99e-05	0.000112	8.21e-05	0.000221	0.000148	0.000132	5.56e-05	7.66e-05	9.93e-05	0.000122	9.3e-05	0.000182	0.000278	0.000196	0.00048	0.000345	0.000343	0.000256	0.000142	0.0002	0.000356	0.000194	0.000515	0.000193	0.000232
Chlorogenic acid	0.0262165	0.071594	0.0665126	0.0391537	0.0371379	0.0405995	0.0329772	0.0305066	0.0354357	0.0211003	0.0244244	0.023039	0.0339134	0.0293949	0.0310129	0.0216402	0.0199976	0.0213531	0.0336661	0.0149187	0.02515	0.030165	0.0229545	0.0241506	0.0443679	0.0625287	0.0693006	0.049444	0.0551775	0.0465221	0.0601108	0.0527641	0.0608305	0.0258686	0.0302045	0.0264943	0.048471	0.0655024	0.0427306	0.03929	0.0408417	0.0364415	0.0687755	0.0694226	0.0589163	0.0422896	0.0402735	0.0494237	0.0274785
(+)-Pinoresinol	1.8e-05	2.03e-05	2.35e-05	2.02e-05	7.14e-06	1.32e-05	2.38e-05	1.76e-05	1.06e-05	1.81e-05	1.04e-05	1.02e-05	6.59e-06	1.04e-05	4.07e-07	7.89e-06	9e-06	8.31e-06	2.25e-06	1.54e-06	6.72e-07	4.72e-06	6.82e-07	2.11e-05	1.14e-05	9.28e-06	6.33e-07	1.12e-05	3.07e-05	1.07e-05	3.17e-06	5.58e-06	2.93e-06	5.41e-06	6.23e-07	8.01e-06	1.31e-05	1.41e-05	8.45e-06	1.08e-05	1.23e-05	1.39e-05	2.43e-06	1.41e-06	5.48e-07	8.57e-06	2.96e-06	5.56e-07	1.89e-06
Lariciresinol	6.74e-06	3.72e-06	2.29e-06	1.39e-05	7.14e-06	8.55e-06	1.4e-05	1.77e-05	1.46e-05	1.58e-05	1.77e-05	8.68e-06	1.49e-06	2.25e-06	2.51e-06	1.04e-05	7.04e-06	3.66e-06	2.06e-06	1.68e-06	4.15e-06	1.92e-05	1.19e-05	4.01e-06	9.87e-06	2.86e-06	7.67e-06	8.28e-06	6.78e-06	7.76e-06	1.71e-06	4.79e-06	2.99e-06	2.34e-06	3.85e-06	7.57e-06	6.09e-06	1.07e-05	1.92e-06	7.53e-06	5.24e-07	7.68e-06	2.35e-06	1.48e-06	3.39e-06	1.97e-06	2.1e-06	8.74e-06	1.66e-05
Riboflavin	2.23e-06	7.22e-06	5.69e-06	2.43e-06	6.33e-06	9.88e-06	1.5e-05	8.08e-06	1.2e-05	2.4e-05	8.81e-06	1.22e-05	4.42e-06	1.25e-05	7e-06	2.28e-06	1.53e-05	2.25e-06	1.81e-06	2.75e-06	1.61e-05	2.79e-06	2.59e-06	3.01e-06	1.89e-05	1.41e-05	1.93e-05	3.1e-06	4.17e-06	3.45e-06	2.06e-06	2.94e-06	2.35e-06	2.81e-06	2.37e-06	2.55e-06	1.4e-05	1.83e-05	1.74e-05	1.03e-05	7.43e-06	1.91e-06	1.95e-06	9.35e-06	2.08e-06	2.36e-06	2.37e-06	2.11e-06	6.06e-06
Cis-zeatin-O-glucoside	0.000179	0.00022	0.000236	4.75e-05	5.64e-05	4.53e-05	9.82e-05	0.00011	0.000152	6.27e-05	4.98e-05	5.71e-05	0.000191	0.000194144	0.000172	3.71e-05	5.85e-05	4.41e-05	0.000214	0.000205	0.000267	4.12e-05	4.51e-05	2.2e-05	0.000231	0.000172	0.000208	0.000108	6.86e-05	0.000103	0.000142	8.89e-05	9.97e-05	5.45e-05	3.5e-05	2.37e-05	0.000215	0.000277	0.000246	0.000121	0.000101	8.8e-05	0.000136	0.000175	0.000147	4.19e-05	3.09e-05	3.69e-05	0.00014
Trehalose/ Sucrose 6-phosphate	0.00013	0.000102	8.45e-05	0.000128	0.000185	0.000147	9.6e-05	8.9e-05	8.4e-05	0.000106	0.000134	0.000144	0.000119	0.000152	0.000129	0.000113	0.000117	0.000136	0.000153	0.000124	0.000116	0.000126	0.000126	0.000168	6.51e-05	0.000146	0.00014	0.000243	0.000151	0.000231	9.05e-05	4.6e-05	0.000144	0.00015	0.000124	0.000183	0.000129	0.000142	0.000155	0.000252	0.000227	0.00023	0.00015	0.000187	0.000155	0.000236	0.000217	0.000198	6.96e-05
ADP/dGDP	6.12e-06	6.43e-06	1.07e-05	9.68e-05	1.45e-05	0.000119	4.33e-06	2.55e-05	2.49e-05	5.1e-05	7.13e-05	5.8e-05	3.03e-06	9.09e-06	3.37e-05	6.82e-05	4.91e-05	5.56e-05	1.29e-05	1.81e-05	2.09e-05	1.19e-05	4.04e-05	7.95e-05	2.71e-05	3.37e-05	1.52e-05	3.88e-05	6.26e-05	0.000121	1.2e-05	9.07e-06	1.08e-05	3.3e-05	5.24e-05	7.23e-05	2.06e-05	2.15e-05	5.84e-05	7.82e-05	6.88e-05	3.19e-05	2.71e-05	3.66e-05	3.83e-05	6.85e-05	5.29e-05	6.56e-05	1.85e-05
CMPciliatine	2.42e-06	8.7e-07	2e-06	1.15e-05	8.61e-06	1.63e-05	1.02e-05	1.22e-05	2.74e-06	2.76e-05	3.09e-05	3.09e-05	6.81e-07	7.01e-07	5.88e-07	4.33e-06	2.63e-06	8.57e-07	5.85e-06	4.01e-06	9.72e-07	2.25e-05	1.75e-05	1.08e-05	3.86e-06	1.24e-06	9.16e-07	2.73e-05	1.59e-06	2.11e-05	3.01e-06	1.12e-06	4.99e-06	1.04e-05	8.74e-06	9.45e-06	9.22e-07	9.09e-07	8.75e-07	1.72e-05	1.45e-05	2.07e-05	7.34e-07	3.19e-06	6.48e-06	1.01e-05	8.93e-07	4.75e-06	8.77e-07
Afzelin	0.00154508	0.00163444	0.00167484	0.000964	0.00117364	0.00122737	0.00157708	0.00130207	0.00170375	0.00100769	0.00114608	0.000975	0.00709848	0.00651055	0.00571563	0.00525274	0.00587236	0.00417597	0.00149924	0.00177834	0.00161968	0.00126629	0.00115603	0.0013467	0.00203467	0.00167378	0.00151501	0.00164722	0.00262648	0.00180218	0.00196455	0.00195171	0.00198973	0.00129172	0.00134654	0.00122663	0.00143847	0.00136467	0.00158835	0.00113374	0.00130349	0.00141522	0.00186935	0.00174284	0.00179728	0.00124673	0.0012334	0.00113386	0.00468074
Demethylphylloquinone	0	0	5.3e-06	8.46e-06	7.91e-06	7.88e-06	0	0	0	0	0	0	0	0	0	2.94e-06	0	0	0	0	0	0	0	1.93e-05	2.36e-05	0	0	5.35e-06	5.37e-05	2.14e-05	6.59e-06	1.08e-05	6.53e-06	7.56e-06	2.35e-05	1.49e-05	3.03e-06	0	0	0	0	1.43e-05	0	0	0	0	0	0	0
Demethylphylloquinol	0	2.51e-06	0	4.75e-08	0	0	9.44e-06	4.74e-08	4.16e-06	6.26e-08	0	0	2.76e-06	1.53e-06	3.02e-08	0	0	4.39e-08	0	0	4.98e-08	1.73e-05	2.17e-05	1.25e-05	1.61e-06	2.67e-06	4.7e-08	4.17e-06	0.000328	1.53e-05	2.64e-05	9.68e-05	1.02e-06	1.42e-05	3.99e-05	2.36e-05	1.64e-06	4.66e-08	3.15e-06	4.63e-06	0	0	6.27e-06	3.04e-06	4.07e-08	0	0	4.12e-08	0
Quercitrin/Kaempferol-3-O-glucoside	0.00902725	0.00691301	0.00561852	0.00706123	0.00561347	0.00836602	0.00715222	0.00735697	0.0067147	0.00342717	0.00760751	0.00350159	0.00854336	0.0109456	0.00869996	0.0113631	0.0092305	0.00954236	0.0092831	0.00747417	0.00936262	0.00458231	0.00661775	0.0103267	0.0103213	0.0147634	0.00989024	0.012655	0.0266442	0.0131746	0.0129254	0.0155355	0.0166223	0.0103439	0.0116622	0.0145734	0.0106553	0.00909083	0.00761026	0.00744631	0.00991007	0.00968953	0.00970956	0.00614256	0.00678284	0.00709474	0.010761	0.0078707	0.00216593
Phytyl diphosphate	2.27e-05	1.98e-05	3.24e-05	5.07e-05	2.28e-05	8.79e-05	3.21e-05	5.42e-05	4.96e-05	0.000113	0.000129	9.62e-05	1.05e-05	1.05e-05	7.62e-06	2.7e-05	3.76e-05	1.39e-05	5.56e-07	3.88e-06	3.33e-06	5.36e-06	2.29e-05	7.46e-05	1.69e-05	3.32e-05	4.13e-05	2.55e-05	3.75e-05	9.13e-05	3.95e-06	8.97e-06	5.63e-06	1.9e-05	3.36e-05	6.2e-05	5.11e-05	8.78e-07	4.35e-05	9.3e-05	0.000138	3.44e-05	4.91e-06	8.03e-06	1.1e-06	1.74e-05	1.8e-05	1.5e-05	1.29e-05
Raffinose/Dextrin	0.000169	0.000127	0.000152	0.000101	0.000338	0.000256	9.79e-05	0.000115	0.000134	0.000138	0.000166	0.000147	0.000292	0.000216	0.000206	0.000119	8.3e-05	0.00011	0.000202	0.000214	0.000188	0.00012	0.000127	8.29e-05	0.000106	0.000153	0.000193	0.000122	3.79e-05	0.000106	9.02e-05	3.63e-05	8.75e-05	8.23e-05	5.96e-05	8.84e-05	0.00012	0.000156	0.000263	0.000137	9.71e-05	0.000128	0.000241	0.000286	0.000213	9.84e-05	0.00012	0.00013	0.000117
UDP-L-arabinose	0.000138	0.00022	0.000208	3.22e-05	1.21e-05	2.37e-05	0.000112	0.000133	0.000145	3.11e-05	4.1e-05	4.36e-05	0.000164	0.000138	0.000139	3.41e-06	1.84e-06	1.63e-07	0.000149	0.000115	0.000145	3.81e-05	1.86e-05	1.23e-05	0.00011	0.000182	0.000198	3.14e-05	4.12e-05	2.57e-05	9.02e-05	5.47e-05	8.56e-05	9.25e-06	6.31e-06	3.83e-06	0.000182	0.000195	0.000148	3.26e-05	3e-05	3.33e-05	0.000156	0.000152	0.000145	1.79e-05	2.55e-05	7.41e-06	0.000147
Uridine diphosphate glucose	0.000904	0.00168009	0.0015547	0.000481	0.000413	0.000496	0.00169783	0.00181606	0.00192038	0.000358	0.000482	0.000413	0.00188985	0.00187028	0.00199743	0.000366	0.000359	0.000382	0.00174997	0.00149421	0.00187028	0.000567	0.000528	0.000502	0.0016457	0.00197361	0.00228135	0.000536	0.00054	0.000565	0.00120487	0.00105519	0.00123748	0.000392	0.000326	0.000417	0.00207265	0.00226707	0.00166208	0.000516	0.000491	0.000484	0.00188047	0.0021822	0.00182419	0.000494	0.000519	0.000506	0.00165969
Kaempferol-3-O-rutinoside/Kaempferol 3-O-rhamnoside-7-O-glucoside	0.000291	0.000314	0.000308	0.000251	0.000236	0.000315	0.000567	0.000554	0.000558	0.000471	0.000553	0.000475	0.000566	0.00057	0.000506	0.000385	0.000349	0.000243	0.000549	0.000465	0.000452	0.000409	0.000411	0.000383	0.000964	0.000927	0.00089	0.000389	0.000371	0.000352	0.000321	0.00022	0.000397	0.00039	0.000265	0.000405	0.000414	0.0004	0.000453	0.000237	0.000377	0.00033	0.000554	0.000653	0.000546	0.000579	0.000421	0.000443	0.000633
Rutin/Quercetin 3-O-rhamnoside 7-O-glucoside	0.000635	0.000553	0.000588	0.000414	0.000504	0.000505	0.000963	0.000894	0.000978	0.000607	0.000677	0.000619	0.000541	0.000515	0.000483	0.000275	0.000288	0.000191	0.000644	0.000551	0.000522	0.00036	0.000461	0.00059	0.000891	0.00131264	0.0011038	0.000939	0.000892	0.00100095	0.000592	0.000421	0.000679	0.000389	0.000428	0.000514	0.000897	0.001	0.00113693	0.000873	0.000841	0.000799	0.000568	0.000646	0.000528	0.000359	0.000405	0.000385	0.000161
Oxidized glutathione	8.52e-05	5.36e-05	7.44e-06	6.5e-05	8.83e-05	0.000118	5.43e-05	5.16e-05	3.26e-05	0.00016	0.000174	8.39e-05	4.85e-06	4.59e-05	4.48e-05	0.000107	3.3e-05	8.1e-05	2.25e-05	3.51e-05	4.25e-05	7.54e-06	0.000121	0.000157	1.85e-05	2.46e-05	2.63e-05	7.04e-05	2.35e-05	1.79e-05	5.55e-06	7.26e-06	5.02e-06	2e-05	4.45e-05	7.05e-05	5.13e-05	5.6e-05	0.000181	4.57e-05	6.04e-05	3.32e-05	4.14e-05	3.8e-05	5.26e-05	3.17e-05	3.86e-05	1.71e-05	7.88e-05
NA 918.2268	4.02e-05	0.000205	0.000117	0.000118	0.000163	0.000171	3.39e-06	2.69e-06	2.39e-06	3.57e-06	4.28e-06	3.11e-06	0.000325	0.000291	0.000273	0.000203	0.000241	0.000178	0.000351	0.000242	0.000426	0.000173	0.000132	0.000172	3.78e-06	1.13e-05	5.98e-06	2.88e-06	9.54e-06	4.18e-06	0.000862	0.00074	0.000714	0.000411	0.000626	0.00041	2.96e-06	2.68e-06	2.15e-06	3.01e-06	3.55e-06	2.71e-06	0.000529	0.000514	0.000419	0.000366	0.000464	0.000421	3.8e-05
[truncated: 29 more columns]

## Sheet: Table S3
Table S3
Annotated metabolites in the root of 13 tef genotypes.Genotypes: 352 = 494352; 358 = 494358; BAL = Balami; BET = Beten; DAB = Dabbi; GEA = Gea-lamie; KARA = Karadebi; MAG = Magna; RED = Red dabi; ROS = Rosea; TUL = Tullu nasy; VAR = Variegata ; Groups: (CR = control root, SR= salt root). 'Label' corresponds to sample name in the vials and 'class' to genotype group name.
>LABEL	352-CR1	352-CR2	352-CR3	352-SR1	352-SR2	352-SR3	358-CR1	358-CR2	358-CR3	358-SR1	358-SR2	358-SR3	BAL-CR1	BAL-CR2	BAL-CR3	BAL-SR1	BAL-SR2	BAL-SR3	BET-CR1	BET-CR2	BET-CR3	BET-SR1	BET-SR2	BET-SR3	DAB-CR1	DAB-CR2	DAB-CR3	DAB-SR1	DAB-SR2	DAB-SR3	DES-CR1	DES-CR2	DES-CR3	DES-SR1	DES-SR2	DES-SR3	GEA-CR1	GEA-CR2	GEA-CR3	GEA-SR1	GEA-SR2	GEA-SR3	KARA-CR1	KARA-CR2	KARA-CR3	KARA-SR1	KARA-SR2	KARA-SR3	MAG-CR1
Class	352-CR	352-CR	352-CR	352-SR	352-SR	352-SR	358-CR	358-CR	358-CR	358-SR	358-SR	358-SR	BAL-CR	BAL-CR	BAL-CR	BAL-SR	BAL-SR	BAL-SR	BET-CR	BET-CR	BET-CR	BET-SR	BET-SR	BET-SR	DAB-CR	DAB-CR	DAB-CR	DAB-SR	DAB-SR	DAB-SR	DES-CR	DES-CR	DES-CR	DES-SR	DES-SR	DES-SR	GEA-CR	GEA-CR	GEA-CR	GEA-SR	GEA-SR	GEA-SR	KARA-CR	KARA-CR	KARA-CR	KARA-SR	KARA-SR	KARA-SR	MAG-CR
(+)-Pinoresinol	9.11e-05	9.92e-05	8.76e-05	0.000174	0.000196	0.000176	0.000172	0.000141	0.000132	0.000244	0.000217	0.000351	2.76e-05	3.57e-05	3.84e-05	0.000104	0.00011	8.47e-05	0.000118	9.78e-05	0.000113	0.000109	0.0001	0.000125	0.000165	0.000134	8.58e-05	4.36e-05	0.000156	0.00017	9.17e-05	9.84e-05	8.83e-05	0.000154	0.000146	0.000165	0.000156	0.000136	0.000171	0.000172	0.000134	0.000193	0.000104	1.89e-05	4.97e-05	0.00014	0.000141	9.2e-05	0.000128
(2E)-Decenoyl-CoA	0.000104	0.000152	5.08e-05	4.54e-05	3.93e-05	3.33e-05	5.7e-06	5.24e-06	6.46e-06	8.21e-06	1.06e-05	6.84e-06	7.53e-05	8.64e-05	6.67e-05	2.98e-05	3.99e-05	4.75e-05	6.99e-05	7.87e-05	2.35e-05	1.31e-05	1.29e-05	3.11e-05	4.88e-06	5.31e-06	4.63e-06	6.43e-06	9.37e-06	6.88e-06	2.14e-05	8.29e-05	5.59e-05	1.8e-05	2.12e-05	5.63e-05	1.03e-05	1.34e-05	4.76e-06	1.08e-05	7.15e-06	8.21e-06	9.65e-05	0.000127	6.57e-05	4.93e-05	2.94e-05	4.62e-05	0.000128
(2R)-2-Hydroxy-2-methylbutanenitrile	1.04e-05	1.06e-05	3.62e-05	1.11e-05	3.46e-05	4.11e-05	3.18e-06	2.16e-05	7.55e-06	2.97e-06	7.79e-05	3.25e-05	1.18e-05	7.24e-06	2.48e-06	1.66e-05	2.33e-06	1.33e-05	1.65e-05	2.1e-05	2.81e-05	0.000104	0.000236	8.02e-05	6.38e-06	4.36e-06	6.37e-06	6.78e-06	2.76e-05	3.09e-05	6.31e-06	7.32e-06	6.39e-06	6.88e-06	3.29e-08	2.85e-05	1.89e-05	5.38e-06	1.35e-05	3.97e-06	8.11e-06	5.67e-06	1.64e-05	1.71e-05	1.33e-05	1.5e-05	0.000154	0.000127	2.24e-05
(2R)-3-Sulfolactate	3.79e-05	1.97e-05	4.21e-05	3.5e-05	3.47e-05	3.3e-05	3.39e-05	2.62e-05	4.53e-05	4.21e-05	4.72e-05	3.27e-05	3.98e-05	5.93e-05	5.43e-05	4.17e-05	4.46e-05	3.08e-05	2.78e-05	5.65e-05	4.7e-05	3.29e-05	4.63e-05	4.81e-05	9.49e-06	4.53e-06	1.54e-05	5.59e-05	1.93e-05	1.84e-05	6.7e-06	1.17e-05	1.19e-05	2.81e-05	3.4e-05	9.69e-06	1.12e-05	3.99e-05	1.02e-05	3.14e-05	1.12e-05	3.35e-05	5.26e-05	6.2e-05	1.69e-05	2.69e-05	2.12e-05	3.95e-05	4.22e-05
(E)-3-(4-Hydroxyphenyl)-2-propenal	1.41e-06	6.08e-06	3.6e-06	2.76e-05	3.07e-05	1.08e-05	1.57e-06	5.68e-06	6.93e-06	8.14e-06	1.63e-05	2.88e-05	9.08e-06	6.65e-06	4.61e-06	2.15e-05	1.68e-05	8.89e-06	8.74e-06	1.12e-06	1.15e-05	1.12e-05	2.41e-05	1.05e-05	2.62e-06	8.53e-06	4.97e-06	6.9e-06	3.75e-05	2.03e-05	3.12e-06	1e-05	1.47e-05	8.46e-06	1.22e-05	1.05e-05	1.52e-05	8.05e-06	2.73e-05	2.26e-05	2.41e-05	1.83e-05	8.46e-07	1e-05	5.49e-06	7.6e-05	3.59e-05	1.52e-05	3.33e-05
(R)-Pantoate/Mevalonic acid	0.00109691	0.00101043	0.00110907	0.000207	0.000167	0.000122	0.000258	0.000367	0.000442	7.37e-05	0.000143	0.000183	0.00148233	0.00108822	0.000687	0.000122	5.6e-05	8.8e-05	0.000597	0.0006	0.000622	0.000122	0.000156	0.000192	0.000394	0.000509	0.000449	9.52e-05	6.61e-05	0.000127	0.000592	0.000523	0.000486	7.13e-05	0.000105	8.82e-05	0.000437	0.000405	0.000499	0.000123	0.000126	6.42e-05	0.00139235	0.00266305	0.00136986	0.000144	0.000112	8.94e-05	0.000534
(S)-2-Acetolactate	0.00133515	0.000863	0.000262	3.83e-05	0	0	0.00037	0.000131	0.000824	4.35e-05	5.22e-05	4.69e-05	0.00109619	2.96e-05	0.00146836	0	0	3.59e-05	0.000927	0.000807	0.000226	0	0	3.72e-05	0.00064	8.11e-05	0.000946	2.42e-05	1.96e-05	4.97e-05	3.9e-05	0.000484	0.000636	0	0	4.3e-05	0.00100146	0.00119598	4.82e-05	0	4.9e-05	0	0.00051	0.000892	0.000718	3.53e-05	0	0	0.000566
(S)-Ureidoglycolic acid	0.00282743	0.00277512	0.0038927	0.000187	0.000171	3.14e-05	0.00420087	0.00253466	0.00352849	0.000524	0.000339	0.000422	0.00275933	0.0016887	0.00205875	0.000106	0.000207	0.00024	0.00367904	0.00449873	0.0034918	0.000437	0.000124	0.000358	0.00201731	0.00317552	0.00392694	0.00295797	0.000156	0.000231	0.00301556	0.00332345	0.00410889	0.000374	0.000353	0.000175	0.00442926	0.00431791	0.00390426	5.27e-05	0.00032	0.000267	0.0048776	0.00373316	0.00505403	0.000577	0.000291	0.000545	0.00251171
12-OPDA	0.000129	8.82e-05	9.01e-05	3.08e-05	3.79e-05	2.67e-05	3.99e-05	4.42e-05	4.47e-05	4.54e-05	3.78e-05	7.89e-05	7.71e-05	0.000198	0.000129	3.47e-05	4.4e-05	1.34e-05	0.000231	9.38e-05	0.000211	4e-05	4.75e-05	5.96e-06	0.000123	0.000115	5.83e-05	2.17e-05	8.65e-05	5.62e-05	3.53e-05	1.5e-05	2.06e-05	7.6e-05	9.08e-05	3.94e-05	0.000142	7.94e-05	4.03e-05	8.71e-05	5.74e-05	7.69e-05	0.000106	0.000131	0.000126	1.53e-05	3.77e-05	2.21e-05	2.37e-05
13(S)-HPOT	0.00153444	0.000545	0.000886	0.000327	0.000284	0.00019	0.000355	0.000393	0.000264	0.000212	0.000113	0.00041	0.000693	0.00337043	0.00151556	9.38e-05	0.000336	3.88e-05	0.00218518	0.00067	0.00276836	0.000194	0.000256	0.0001	0.000833	0.000847	0.000606	0.000125	8.9e-05	0.000139	0.000392	0.000157	0.00014	0.000259	0.000193	0.000173	0.00108239	0.000633	0.000157	0.000274	3.72e-05	5.24e-05	0.00174679	0.00192205	0.00193755	9e-05	0.000394	4.42e-05	0.000162
18-Hydroxyoleate	0.000228	0.000177	0.000128	5.05e-05	5.85e-05	4.86e-05	9.17e-05	0.00013	9.89e-05	8.47e-05	7.81e-05	7.01e-05	0.000113	0.000107	0.000178	5.15e-05	6.31e-05	4.01e-05	0.000191	0.000117	0.000207	0.000114	0.000107	4.1e-05	0.000173	0.000137	0.000109	3.55e-05	0.000111	9.04e-05	0.000115	9.99e-05	0.000121	0.000125	0.000113	9.09e-05	8.66e-05	6.54e-05	6.15e-05	0.000106	5.92e-05	8.54e-05	0.000127	0.000109	8.67e-05	5.12e-05	6.5e-05	4.24e-05	0.000113
1-Aminocyclopropanecarboxylic acid	0.000639	0.00046	0.000595	0.000265	0.000235	0.000252	0.000362	0.000331	0.000415	0.000327	0.000314	0.00031	0.000393	0.000361	0.000329	0.000222	0.000171	0.000172	0.000611	0.000626	0.000663	0.000165	0.000202	0.000211	0.000283	0.000292	0.000291	0.000146	0.000152	0.000281	0.000325	0.000326	0.000368	0.000151	0.000217	0.000137	0.000574	0.000587	0.000503	0.000284	0.000257	0.000217	0.000551	0.000589	0.000426	0.000185	0.00021	0.000172	0.000404
2-C-Methyl-D-erythritol 4-phosphate	0.0601444	0.0541244	0.0553417	0.0446085	0.0362115	0.0427089	0.0706824	0.0900842	0.0778673	0.0218094	0.0185405	0.0246384	0.0586479	0.0753706	0.0806895	0.0474567	0.043277	0.0454216	0.0606838	0.0673342	0.0742886	0.0336406	0.0418435	0.0369601	0.0663312	0.0640303	0.0489798	0.0415286	0.0469984	0.0429559	0.0794056	0.0696273	0.0661246	0.0261078	0.0221089	0.0235427	0.0477412	0.0524606	0.0601124	0.069143	0.0723637	0.0610647	0.0565477	0.0642413	0.0553752	0.0288256	0.0340323	0.0266433	0.0728446
2-Hydroxybutyric acid	0.0004	0.000315	0.00024	0.000107	9.13e-05	0.000111	0.00017	0.000293	0.000224	0.000133	0.000186	0.000148	0.000164	0.000151	0.000184	0.000125	0.000103	7.25e-05	0.000253	0.000176	0.000238	0.000121	0.00014	0.000134	0.000249	0.000199	0.000161	0.000209	0.000163	0.000129	0.000189	0.000204	0.000183	0.00017	0.00017	9.91e-05	0.000162	0.000174	0.000159	0.000146	0.000273	0.00015	0.000141	0.000133	0.000127	7.77e-05	9.94e-05	0.00012	0.000222
2-Keto-glutaramic acid	0.00013	0.000107	0.000109	1.48e-05	3.36e-05	2.57e-05	9.21e-05	9.49e-05	9.47e-05	3.27e-05	3.37e-05	2.57e-05	9.56e-05	8.45e-05	5.99e-05	2.63e-05	2.04e-05	2.59e-05	8.82e-05	0.000146	0.000137	3.46e-05	8.47e-06	3.55e-05	9.39e-05	8.72e-05	6.87e-05	5.36e-05	3.37e-05	2e-05	7.93e-05	4.08e-05	5.43e-05	4.49e-05	3.19e-05	4.93e-06	0.000108	8.8e-05	0.00013	5.01e-06	3.73e-05	3.64e-05	9.16e-05	0.000116	9.28e-05	1.11e-05	1.94e-05	2.59e-05	0.000148
2-Phospho-D-glyceric acid	4.88e-06	1.2e-05	1.83e-05	2.76e-05	1.91e-05	2.45e-05	2.74e-06	1.3e-05	6.65e-06	1.7e-05	4.04e-05	3.97e-05	1.58e-05	1.27e-05	2.02e-06	2.24e-05	1.83e-05	1.58e-05	4.19e-06	1.73e-05	5.13e-06	1.78e-05	3.01e-05	3.13e-05	2.19e-05	1.5e-05	6.41e-06	1.02e-05	9.07e-06	2.71e-05	8.2e-06	2.45e-05	3.59e-06	1.44e-05	1.45e-05	1.47e-05	8.34e-06	6.46e-06	1.93e-05	2.01e-05	2.41e-05	1.22e-05	8.25e-06	5.24e-06	1.92e-05	1.14e-05	2.86e-05	3.69e-05	1.76e-05
2S-acetyl-2-hydroxy-butanoic acid	0.000451	0.000519	0.000435	0.000137	0.000146	0.000148	0.000317	0.000595	0.000336	0.000257	0.000276	0.000358	0.000232	0.00036	0.000334	0.000166	0.000109	0.000143	0.000345	0.000308	0.000357	0.000235	0.00021	0.000161	0.00039	0.000421	0.000335	0.000178	0.000241	0.000234	0.000351	0.000327	0.000321	0.000205	0.000206	0.000199	0.000377	0.000335	0.000376	0.000228	0.000198	0.000231	0.000251	0.000238	0.000204	0.000163	0.000142	0.000167	0.000252
3,4-Dihydroxy-2-butanone 4-phosphate	3.79e-05	1.01e-05	9.87e-06	4.19e-05	2.91e-05	4.15e-05	2.44e-05	7.15e-06	8.44e-06	4.38e-05	4.86e-05	3.59e-05	1.18e-05	1.42e-05	8.35e-06	4.19e-05	3.76e-05	4.97e-05	3.58e-06	1.53e-06	2.54e-05	3.91e-05	6.03e-05	3.02e-05	1.02e-05	1.62e-05	1.5e-06	2.41e-05	4.41e-05	3.77e-05	2.49e-05	2.3e-05	1.57e-05	5.32e-05	4.99e-05	3.93e-05	1.28e-05	1.35e-05	5.37e-06	4.37e-05	4.85e-05	5.6e-05	9.93e-06	1.17e-05	9.84e-06	4.47e-05	4.22e-05	4.61e-05	8.06e-06
3,4-Dihydroxyphenylacetaldehyde	0.000255	0.000217	0.000282	0.000143	0.000149	0.00017	0.000248	0.000203	0.000245	0.00031	0.000224	0.000241	0.000126	0.000121	0.000121	0.000123	0.000142	9.87e-05	0.000717	0.00044	0.000341	0.00036	0.000427	0.000359	0.000279	0.000238	0.000252	9.02e-05	0.000217	0.000159	0.000425	0.000238	0.000201	0.000176	0.000197	0.000223	0.0002	0.000155	0.000183	0.0002	0.000156	0.000151	0.000293	0.00027	0.000217	0.0002	0.000282	0.000167	0.000331
3,4-Dihydroxyphenylglycol	6.2e-05	5e-05	5.78e-05	3.37e-05	2.86e-05	2.13e-05	4.51e-05	4.78e-05	6.27e-05	2.9e-05	2.97e-05	2.44e-05	3.29e-05	3.59e-05	1.85e-05	2.48e-05	1.84e-05	2.95e-05	4.21e-05	7.46e-05	3.3e-05	1.03e-05	3.14e-05	2.99e-05	3.34e-05	5.68e-05	4.48e-05	1.5e-05	3.2e-05	2.6e-05	5.16e-05	5.32e-05	4.65e-05	2.83e-05	3.78e-05	3.03e-05	5.32e-05	6.93e-05	6.13e-05	4.97e-05	2.66e-05	3.34e-05	3.62e-05	2.09e-05	1.42e-05	1.59e-05	1.3e-05	1.56e-05	5.89e-05
3-Dehydroquinate	0.000121	0.000118	0.000144	7.84e-05	7.98e-05	0.00013	0.000156	0.000131	0.000195	0.000122	0.000107	0.000107	0.000156	0.000115	0.000128	0.000111	7.61e-05	7.15e-05	0.000144	0.000148	0.000184	5.76e-05	5.82e-05	7.79e-05	0.000168	0.000162	0.000194	5.04e-05	8.38e-05	8.55e-05	0.000119	0.000123	0.000131	8.09e-05	9.1e-05	6.2e-05	0.000149	0.000147	0.000163	0.000102	9.89e-05	0.000104	0.000112	0.000116	8.42e-05	5.29e-05	8.17e-05	0.000108	0.000132
3-Isopropylmalate	0.000358	0.000331	0.000357	0.000234	0.000249	0.000252	0.000262	0.000213	0.000282	0.000267	0.000227	0.000239	0.000236	0.000217	0.000283	0.000226	0.000215	0.000236	0.000459	0.000564	0.000582	0.000217	0.000262102	0.000247	0.000198	0.000254	0.000223	0.000122	0.000202	0.000245	0.000273	0.000282	0.000239	0.000221	0.000243	0.000198	0.000244	0.000287	0.000246	0.000207	0.000189	0.000169	0.000392	0.000405	0.00032	0.000365	0.000347	0.000332	0.000354
3-Mercaptolactic acid	0.000165	0.000155	0.000175	0.000177	0.000149	0.000199	0.000171	0.00016	0.000189	0.000282	0.000271	0.000288	0.000186	0.000129	0.00016	0.000213	0.000188	0.000164	0.00016	0.000214	0.000166	0.000145	0.000157	0.000125	0.000125	0.000115	0.000149	4.69e-05	0.000137	0.00017	0.000126	0.00014	0.000136	0.000163	0.000165	0.000153	0.000136	0.00018	0.00014	0.00016	0.000155	0.000133	0.000157	0.00016	0.000168	0.000221	0.000211	0.000186	0.000196
3-Mercaptopyruvic acid	3.84e-05	3.84e-05	5.33e-05	5.5e-05	5.75e-05	6.48e-05	4.94e-05	5.23e-05	5.23e-05	0.000112	0.000127	0.000145	3.24e-05	3.64e-05	2.64e-05	7.2e-05	6.36e-05	5.72e-05	5.48e-05	5.7e-05	4.24e-05	4.64e-05	5.99e-05	6e-05	3.65e-05	5.88e-05	4.64e-05	2.21e-05	5.42e-05	7.76e-05	6.05e-05	5.5e-05	2.96e-05	6.66e-05	7.7e-05	5.03e-05	4.74e-05	3.81e-05	5.13e-05	7.22e-05	8.53e-05	6.31e-05	3.58e-05	4.34e-05	2.74e-05	9.86e-05	6.54e-05	9.09e-05	6.42e-05
4-Acetamidobutanoic acid	0.000117	9.03e-05	6.6e-05	5.5e-05	4.05e-05	3.11e-05	3.63e-05	5.15e-05	5.43e-05	6.6e-05	6.47e-05	5.27e-05	2.79e-05	5.91e-05	5.72e-05	3.4e-05	2.38e-05	2.87e-05	0.000101	9.01e-05	0.000108	5.12e-05	4.91e-05	5.45e-05	4.52e-05	3.97e-05	5.59e-05	3.5e-05	4.64e-05	4.41e-05	5.5e-05	5.03e-05	3.15e-05	5.21e-05	4.19e-05	4.32e-05	4.71e-05	4.01e-05	6.73e-05	4.22e-05	5.17e-05	4.95e-05	5.5e-05	5.06e-05	4.78e-05	4.19e-05	5.82e-05	5.38e-05	5.62e-05
4-Amino-2-methyl-5-phosphomethylpyrimidine	0.00101573	0.000803	0.00092	0.00063	0.000488	0.00064	0.0012526	0.00160526	0.00125582	0.000293	0.000262	0.000289	0.000923	0.00132114	0.00138609	0.000703	0.00067	0.000681	0.000973	0.00106626	0.00124997	0.000444	0.000584	0.000489	0.00106219	0.00104958	0.000749	0.000678	0.000742	0.00063	0.00135267	0.00120288	0.00113197	0.0004	0.000255	0.000286	0.000755	0.000833	0.000885	0.00106914	0.00116891	0.0010184	0.000957	0.00105747	0.000931	0.000366	0.00054	0.00037	0.0011063
4-Coumaroylshikimate	0.000107	6.47e-05	6.5e-05	8.93e-05	7.89e-05	5.15e-05	0.000149	0.000127	0.000136	0.000163	0.00015	0.000127	7.72e-05	0.000132	8.38e-05	7.51e-05	8.2e-05	7.57e-05	8.21e-05	8.67e-05	6.67e-05	0.000116	9.24e-05	8.8e-05	5.8e-05	8.86e-05	6.2e-05	6.81e-05	0.000146	9.25e-05	8.4e-05	9.83e-05	8.26e-05	0.00011	7.13e-05	3.83e-05	8.55e-05	6.73e-05	6.74e-05	0.000104	7.4e-05	0.000117	6.14e-05	5.08e-05	6.12e-05	7.8e-05	8.85e-05	0.000114	0.000114
4-Hydroxycoumarin	7.53e-05	6.42e-05	6.25e-05	4.92e-05	5.57e-05	5.26e-05	8.97e-05	7.16e-05	7.51e-05	9.34e-05	6.21e-05	8.13e-05	3.87e-05	5.05e-05	3.16e-05	4.3e-05	5.41e-05	4.8e-05	9.39e-05	9.85e-05	8.16e-05	7.21e-05	8.69e-05	9.17e-05	7.43e-05	8.05e-05	8.79e-05	2.59e-05	7.44e-05	4.57e-05	7.17e-05	6.93e-05	7.84e-05	5.43e-05	5.81e-05	5.73e-05	7.91e-05	6.88e-05	7.31e-05	8.79e-05	6.31e-05	5.75e-05	6.56e-05	4.24e-05	4.46e-05	6.69e-05	7.86e-05	5.12e-05	8.29e-05
4-Hydroxyphenylacetaldehyde	0.000635	0.000566	0.000196	0.000513	0.000145	0.000414	0.000146	0.00114395	0.00058	0.000281	0.000534	0.000608	0.000211	0.000379	0.000322	0.000606	0.00027	0.000442	0.00163835	0.00182012	0.00125643	0.000409	0.000638	0.000647	0.00138477	0.000803	0.00102752	0.000464	0.00123702	0.00111648	0.000927	0.000947	0.000709	0.000584	0.00152155	0.0010335	0.00043	0.000503	0.000255	0.000665	0.000675	0.000559	0.000333	0.000522	0.000211	0.000241	0.00047	0.000314	0.00183919
4-Hydroxyproline	0.000275	0.000212	0.000253	0.000116	0.000125	0.000132	0.00013	0.000123	0.000151	0.00024	0.000213	0.000227	0.000143	0.000215	0.000146	0.000125	9.07e-05	0.000128	0.00027	0.000401	0.000367	0.00015	0.000164	0.000145	8.42e-05	0.000107	0.000113	0.000121	8.51e-05	0.000136	0.000138	0.000126	0.000132	9.76e-05	9.34e-05	6.49e-05	0.000174	0.000188	0.00016	0.000147	0.000164	0.000147	0.000197	0.000203	0.000158	0.000121	0.000108	0.000159	0.000151
5-Aminoimidazole ribonucleotide	3.65e-05	4.45e-05	6.34e-05	8.36e-05	2.98e-05	5.99e-05	1.71e-05	4.09e-05	2.58e-05	3.78e-05	3.6e-05	5.24e-05	8.16e-05	8.81e-05	7.05e-05	0.000134	0.00012	0.000131	2.06e-05	3.22e-05	4.03e-05	5.11e-05	7.28e-05	6.63e-05	3.95e-05	2.38e-05	2.71e-05	1.06e-05	2.28e-05	5.92e-05	7.92e-05	5.96e-05	5.97e-05	3.32e-05	4.51e-05	7.73e-05	2.02e-05	3.12e-05	4.4e-05	4.58e-05	7.14e-05	2.14e-05	1.18e-05	3.25e-05	3.07e-05	7.33e-05	7.1e-05	5.73e-05	0.000186
6,7-Dimethyl-8-(1-D-ribityl)lumazine	2.37e-05	6.07e-05	3.5e-05	2.01e-05	6.51e-05	8.39e-05	4.57e-05	5.11e-05	5.07e-05	5.18e-05	8.39e-05	5.92e-05	5.5e-05	0.000121	4.08e-05	4.94e-05	3.76e-05	3.89e-05	4.73e-05	2.68e-05	3.6e-05	2.78e-05	4.85e-05	3.96e-05	6.75e-05	7.13e-05	3.73e-05	6.7e-05	5.46e-05	6.7e-05	2.38e-05	5.05e-05	5.83e-05	7.04e-05	8.46e-05	5.8e-05	2.29e-05	5.81e-05	4.85e-05	8.58e-05	6.07e-05	4.39e-05	3.54e-05	4.06e-05	1.15e-05	4.55e-05	5.73e-05	3.26e-05	0.0001
9-Oxo-nonanoic acid	0.00025	0.000174	0.000113	7.26e-05	7.26e-05	7.55e-05	0.000153	0.000185	0.000153	8.74e-05	7.91e-05	8.64e-05	7.53e-05	0.000111	0.000142	8.09e-05	9.18e-05	4.16e-05	0.000181	0.000117	0.000161	8.14e-05	7.53e-05	5.78e-05	0.00014	0.000144	0.000104	0.000126	0.000124	6.38e-05	0.00013	9.45e-05	9.96e-05	0.000111	0.000137	7.15e-05	0.000127	7.48e-05	8.45e-05	0.000108	7.71e-05	0.000105	0.000116	7.86e-05	7.24e-05	5.5e-05	7.6e-05	6.26e-05	8.48e-05
Adenine	0.000229	0.000221	0.000259	0.000309	0.000187	0.000351	0.000179	0.000165	0.000178	0.000442	0.000162	0.000476	9.41e-05	0.000192	0.000232	0.000219	0.000765	0.000124	0.00028	0.000219	0.000279	0.000946	0.000845	0.00021	0.000141	0.00016	0.000166	7.76e-05	9.24e-05	0.000191	0.000213	0.000185	0.000202	0.000702	0.000466	0.000399	0.000194	0.00021	0.000125	0.000377	7.87e-05	0.000143	0.000182	0.00023	0.000273	0.000172	0.000914	0.000244	7.82e-05
Adenosine monophosphate	0.000124	0.00014	0.000134	0.000228	0.00029	0.000259	0.000204	0.000211	0.000167	0.000458	0.000816	0.000367	0.00027	0.000108	0.000178	0.000518	0.000256	0.00044	9.87e-05	0.000225	0.000184	0.000444	0.000389	0.000585	0.000126	0.000116	0.000118	0.000143	0.000194	0.000206	0.000119	0.000122	0.000181	0.000187	0.000127	0.000189	0.000142	0.000219	0.000284	0.000135	0.000327	0.000299	0.000201	0.000238	0.00022	0.000696	0.000305	0.000685	0.000176
Alpha-ketoisovaleric acid	0.0006	0.000463	0.000295	0.000119	0.000154	0.00016	0.000321	0.000331	0.000325	0.000195	0.000243	0.000181	0.00029	0.000269	0.000249	0.000224	0.000185	0.000126	0.000439	0.000326	0.000334	0.000176	0.000183	0.000129	0.000308	0.000307	0.000269	0.000147	0.00018	0.000141	0.000263	0.000321	0.000252	0.0002	0.000184	9.07e-05	0.000286	0.000331	0.000305	0.000175	0.000101	0.000193	0.000285	0.000324	0.000249	0.000165	0.000186	0.000159	0.000292
Arachidic acid	0.000392	0.000254	0.000249	0.00028	0.000398	0.000328	0.000246	0.000272	0.000208	0.000365	0.000391	0.000431	9.89e-05	7.4e-05	8.79e-05	0.000115	0.000224	0.000119	0.000363	0.000147	0.000286	0.000361	0.000321	0.000347	0.000253	0.000208	0.000145	0.00014	0.00028	0.00021	0.000263	0.000143	0.000196	0.000376	0.000382	0.000298	0.000176	9.3e-05	0.000126	0.00027	0.000154	0.00018	0.000169	8.48e-05	0.000161	0.000288	0.00028	0.000192	0.000131
Ascorbic acid	0.00019	0.000185	0.000203	7.66e-05	9.49e-05	0.000134	0.000189	0.000187	0.00024	0.000187	0.000234	0.000138	0.000204	0.000198	0.000229	0.000178	0.000161	0.000322435	0.000263	0.000258	0.000227	0.000105	0.000157	7.93e-05	0.000163	0.000247	0.000268	0.000124	0.000143	0.000134	0.00013	0.000142	0.000128	0.000154	0.000169	7.89e-05	0.000231	0.000277	0.000181	0.00018	0.00328463	0.00108439	0.00017	0.000215	0.000178	9.14e-05	0.000119	0.000139	0.000194293
Behenic acid	0.000155	0.00013	0.000121	7.08e-05	9.17e-05	9.36e-05	0.000109	0.000102	9.5e-05	0.000111	0.000113	0.000133	3.6e-05	2.58e-05	4.09e-05	3.29e-05	7.42e-05	3.1e-05	0.000143	4.67e-05	7.36e-05	8.98e-05	8.47e-05	7.71e-05	0.00011	9.84e-05	5.7e-05	6.85e-05	7.63e-05	6.12e-05	0.000107	6.25e-05	6.2e-05	9.77e-05	9.34e-05	9.58e-05	8.05e-05	4.32e-05	4.87e-05	8.14e-05	4.88e-05	7.15e-05	4.19e-05	2.16e-05	5.17e-05	9.42e-05	8.38e-05	5.88e-05	5.93e-05
Butyric acid	0.000605	0.000471	0.000398	0.000183	0.000193753	0.000198	0.00036	0.000373	0.00039	0.000256	0.000231	0.000338	0.000382	0.000247	0.000237	0.000265	0.000217	0.000135	0.000467	0.000334	0.000309	0.000176	0.000164	0.00014	0.000388	0.000364	0.00032	0.000192	0.000321	0.000366	0.000383	0.000428	0.000284	0.000228	0.000235	0.000202	0.000362	0.00034	0.000279	0.000352	0.00031	0.000293	0.000196	0.000207	0.000136	0.00015	0.000156	0.00017	0.000463
Caffeyl alcohol	4.68e-05	3.54e-05	5.9e-05	1.98e-05	1.59e-05	1.92e-05	3.96e-05	3.11e-05	4.48e-05	4e-05	3.16e-05	2.74e-05	2.64e-05	2.39e-05	3.14e-05	2.52e-05	1.02e-05	5.06e-06	4.85e-05	3.99e-05	3.14e-05	1.72e-05	8.89e-06	2.25e-05	5.52e-05	5.63e-05	7.45e-05	1.97e-05	3.94e-05	1.75e-05	6.06e-05	4.38e-05	3.84e-05	3.19e-05	3.02e-05	3.01e-05	3.7e-05	4.82e-05	4.18e-05	4.08e-05	3.84e-05	1.48e-05	4.35e-05	2.78e-05	2.94e-05	2.5e-05	3.12e-05	3.02e-05	3.58e-05
Capric acid	0.000261	0.000169	9.31e-05	7.65e-05	6.37e-05	8.27e-05	0.00011	0.000128	0.000109	7.1e-05	0.000116	6.9e-05	7.86e-05	5.37e-05	6.79e-05	0.000107	9.65e-05	5.17e-05	0.000113	9.44e-05	0.000104	9.18e-05	9.21e-05	9.43e-05	0.000181	0.000121	7.66e-05	7.01e-05	0.000121	9.56e-05	0.000122	0.000108	9.84e-05	0.000156	0.000133	6.61e-05	0.000117	9.59e-05	0.000145	0.00013	9.88e-05	0.000122	4.05e-05	5.26e-05	3.8e-05	5.54e-05	6.51e-05	5.3e-05	0.000114
Caprylic acid	0.000882	0.00047	0.000268	0.000155	0.00013	0.000173	0.000465	0.000424	0.000309	0.000196	0.000184	0.00025	0.000166	0.000124	0.000148	0.000152	0.000174	0.000111	0.000249	0.000204	0.00026	0.000171	0.000156	0.000114	0.000339	0.000312	0.000187	0.000121	0.000243	0.000137	0.000384	0.000287	0.000265	0.00031	0.000279	0.000168	0.000224	0.000195	0.000361	0.000234	0.000182	0.000216	0.000144	0.000107	0.000105	0.000108	0.000152	9.94e-05	0.000345
Catechin/Epicatechin	6.5e-05	4.89e-05	4.57e-05	3.29e-05	3.28e-05	5.03e-05	6.89e-05	5.84e-05	6.89e-05	4.06e-05	3.28e-05	2.11e-05	9.65e-05	5.17e-05	5.3e-05	4.06e-05	4.79e-05	4.65e-05	7.03e-05	7.19e-05	8.06e-05	2.3e-05	3e-05	1.36e-05	4.45e-05	4.89e-05	4.2e-05	4.32e-05	4.35e-05	3.48e-05	3.31e-05	2.49e-05	3.88e-05	5.87e-05	4.53e-05	3.95e-05	3.84e-05	3.75e-05	4.29e-05	6.01e-05	2.54e-05	5.2e-05	5.81e-05	6.25e-05	4.72e-05	2.45e-05	3.63e-05	2.77e-05	4.68e-05
Ciliatine	5.78e-06	1.21e-05	1.69e-05	3.16e-05	1.01e-05	4.21e-05	9.71e-06	1.72e-05	1.84e-05	2.43e-05	3.16e-05	2e-05	7.46e-06	1.08e-05	1.07e-05	7.49e-06	1.38e-05	6.29e-06	2.35e-05	1.81e-05	2.54e-05	1.22e-05	1.69e-05	7.42e-06	3.07e-05	8.26e-06	1.71e-05	1.17e-05	1.16e-05	2.16e-05	3.24e-06	7.65e-06	5.49e-06	5.01e-05	1.18e-05	1.46e-05	1.74e-05	1.33e-05	2e-05	1.14e-05	8.08e-06	7.89e-06	8.99e-06	1.18e-05	4.88e-06	1.11e-05	6.85e-06	8.58e-06	2.15e-05
cis-beta-D-Glucosyl-2-hydroxycinnamate	0.000179	0.000216	0.000227	0.000252	0.000178	0.000277	0.000257	0.000222	0.000318	0.000183	0.000226	0.000207	0.000164	0.000197	0.000195	0.000218	0.000149	0.000211	0.000304	0.00024	0.000393	0.000209	0.000336	0.000314	0.000296	0.000265	0.000313	0.000101	0.000266	0.000332	0.000265	0.000329	0.000227	0.000192	0.000234	0.000227	0.000322	0.000278	0.000299	0.000306	0.000212	0.000188	0.000197	0.000186	0.000175	0.000283	0.000298	0.000243	0.000264
Cis-zeatin-O-glucoside	0.000168	0.000133	0.000155	6.35e-05	3.56e-05	1.56e-05	0.000108	0.000104	0.000111	3.89e-05	2.55e-05	6.84e-05	0.000105	0.000175	0.000105	3.86e-05	4.71e-05	4.2e-05	0.000112	0.000131	0.00014	1.68e-05	2.72e-05	5.03e-05	9.63e-05	9.86e-05	8.09e-05	3.1e-05	4.93e-05	6.65e-05	8.95e-05	3.35e-05	5.61e-05	3.3e-05	6.49e-05	7.2e-05	0.000116	0.000114	0.000195	4.65e-05	0.000132	8.28e-05	9.33e-05	8.54e-05	8.54e-05	3.62e-05	6.16e-06	1.85e-05	0.000179
Citric acid	0.000982	0.000812	0.00138098	0.00137318	0.0013416	0.00136132	0.00213125	0.00134344	0.000517	0.0033948	0.0034146	0.00363	0.0017842	0.00215317	0.00235295	0.002037	0.00163298	0.00169041	0.000324	0.000754	0.00099	0.00146849	0.00165908	0.00162993	0.00170914	0.00157687	0.00144942	0.0112126	0.0011407	0.00214605	0.00117016	0.000541	0.000933	0.00125643	0.00091	0.00149021	0.00200978	0.00206239	0.00232026	0.00160243	0.00226284	0.00181829	0.000752	0.000624	0.000915	0.0018256	0.00224063	0.00283604	0.00112557
CMPciliatine	1.11e-05	7.08e-06	1.31e-05	4.71e-05	4.65e-05	4.4e-05	3.76e-05	5.14e-05	1.82e-05	7.38e-05	7.59e-05	7.45e-05	5.25e-06	3.39e-06	1.34e-06	2.59e-05	2.16e-05	3.54e-05	1.56e-05	1.42e-06	2.05e-05	3.97e-05	2.7e-05	3.54e-05	3.77e-05	1.03e-05	5.93e-06	2e-06	4.22e-05	3.41e-05	2.23e-05	1.21e-05	2.34e-05	2.69e-05	3.53e-05	1.16e-05	4.57e-06	6.84e-06	1.15e-05	2.73e-05	4.66e-05	5.41e-05	1.07e-06	1.17e-06	2.31e-06	1.95e-05	1.89e-05	1.87e-05	7.29e-06
Coniferyl aldehyde	1.92e-05	1.5e-05	3.06e-05	4.25e-05	3.24e-05	2.52e-05	2e-05	2.98e-05	2.68e-05	3.74e-05	3.63e-05	6.25e-05	2.52e-05	5.54e-06	5.86e-06	1.86e-05	3.59e-05	2.34e-05	4.05e-05	2.16e-05	3.63e-05	4.06e-05	3.89e-05	5.14e-05	1.78e-05	3.64e-05	2.54e-05	1.36e-05	5.47e-05	4.62e-05	4.23e-05	1.71e-05	3.07e-05	3.44e-05	4.86e-05	4.85e-05	3.04e-05	1.46e-05	9.99e-06	3.89e-05	2.8e-05	3.71e-05	1.52e-05	3.29e-05	1.92e-05	3.1e-05	5.53e-05	2.76e-05	2.39e-05
D-4-Hydroxy-2-oxoglutarate	6.99e-05	6.63e-05	8.02e-05	2.98e-05	2.3e-05	5.28e-05	7.34e-05	6.68e-05	7.56e-05	6.06e-05	9.22e-05	4.42e-05	7.67e-05	6.24e-05	6.23e-05	7.84e-05	3.26e-05	4.51e-05	0.000125	9.66e-05	0.000113	5.39e-05	3.57e-05	3.72e-05	6.21e-05	5.03e-05	6.92e-05	9.03e-05	4.35e-05	7.39e-05	5.36e-05	4.36e-05	4.16e-05	5.83e-05	6.06e-05	4.15e-05	7.7e-05	8.17e-05	6.34e-05	7.3e-05	5.22e-05	6.06e-05	4.83e-05	6.77e-05	4.06e-05	4.55e-05	4.28e-05	2.96e-05	9.44e-05
Dattelic acid	4.19e-05	0.000113	7.4e-05	0.000519	0.000554	0.000511	2.48e-05	7.83e-05	8.7e-05	0.000512	0.000966	0.000776	6.5e-05	0.000164	0.000122	0.000449	0.000304	0.00039	0.00011	4.66e-05	7.33e-05	0.000501	0.000564	0.000455	8.92e-05	4.24e-05	9.98e-05	0.000214	0.000694	0.000797	8.53e-05	0.000102	6.79e-05	0.000207	0.000359	0.000271	3.81e-05	9.97e-05	9.75e-05	0.000632	0.00047	0.00061	0.000104	0.000138	0.000127	0.000669	0.000582	0.000696	5.84e-05
Demethylphylloquinol	1.34e-06	1.58e-05	3.05e-05	2.56e-05	1.09e-05	8.56e-05	4.46e-05	1.65e-06	1.95e-05	0.000102	0	0	1.64e-06	0	0	0	9.87e-08	0	0	7.27e-08	0	1.08e-07	8.35e-06	1.8e-05	2.74e-05	2.83e-05	6.28e-06	7.2e-05	5.4e-05	0.000158	0.000118	4.3e-05	7.98e-06	3.96e-05	8.01e-05	5.49e-05	4.26e-06	2.38e-06	6.74e-06	1.66e-05	5.54e-05	1.45e-05	5.5e-08	8.56e-07	1.43e-06	1.14e-05	0.000101	1.36e-05	2.57e-06
Demethylphylloquinone	0	0	0	1.11e-05	4.97e-05	2.13e-05	8.29e-06	4.19e-06	2.9e-06	4.56e-05	6e-05	0.000134	3.78e-06	5.44e-06	2.37e-06	1.13e-05	1.42e-05	4.4e-06	7.38e-06	0	0	3.42e-05	3.25e-05	5.51e-05	0	0	0	4.91e-05	0.000104	4.13e-05	0	0	9.16e-06	8.32e-05	9.95e-05	0.000118	0	0	0	9.93e-05	4.42e-05	2.06e-05	0	0	0	3.01e-05	7.99e-05	9.15e-06	0
Deoxycholoyl-CoA	4.95e-05	4.33e-05	7.01e-05	0.000118	0.000167	0.000171	6.74e-05	5.99e-05	3.09e-05	0.000131	0.000128	0.000164	4.72e-05	3.72e-05	5.65e-05	0.000132	8.78e-05	5.98e-05	5.41e-05	4.47e-05	5.15e-05	9.72e-05	9.53e-05	0.000108	4.55e-05	3.71e-05	5.66e-05	1.39e-05	5.24e-05	6.16e-05	5.02e-05	3.52e-05	2.26e-05	2.69e-05	4.76e-05	8.74e-05	5.85e-05	5.48e-05	5.21e-05	4.87e-05	5.27e-05	4.24e-05	6.53e-05	5.61e-05	6.47e-05	0.000159	0.00017	0.000225	3.23e-05
Deoxyribose	0.00208574	0.00223783	0.00231817	0.000179	0.000324	0.000278	0.00214799	0.00144598	0.00220751	0.000348	0.000323	0.000255	0.00174577	0.00164683	0.0019654	0.00032	0.000214	0.000105	0.00298731	0.00287817	0.00253133	0.000294	0.000299	0.000222	0.000998	0.0012741	0.00179564	0.00081	0.000188	7.07e-05	0.00100575	0.00146343	0.00170274	0.000194	0.000184	1.56e-05	0.00194539	0.0021122	0.00126423	0.000233	8.85e-05	0.000241	0.00220182	0.00277484	0.0026657	0.000224	0.00028	0.000265	0.00272132
Deoxyribose 5-phosphate	4.63e-05	3.46e-05	3.56e-05	5.71e-05	4.54e-05	5.04e-05	4.62e-05	9.83e-06	2.76e-05	4.95e-05	5.1e-05	6.49e-05	3.4e-05	5.76e-05	4.58e-05	5.07e-05	7.42e-05	5.56e-05	4.68e-05	5.01e-05	5.05e-05	5.95e-05	6.52e-05	5.22e-05	9.86e-06	3.85e-05	4.04e-06	0.000164	7.86e-05	6.38e-05	5.45e-05	5.32e-05	4.34e-05	7.08e-05	5.67e-05	7.08e-05	1.72e-05	3.51e-05	1.89e-05	9.29e-05	8.82e-05	5.73e-05	1.9e-05	4.79e-05	3.22e-05	6.74e-05	5.78e-05	3.95e-05	2.79e-05
D-erythro-3-Methylmalate	0.000486	0.000523	0.000518	0.000263	0.000208	0.000298	0.000448	0.000574	0.000569	0.000321	0.000372	0.000393	0.000469	0.000599	0.000602	0.000382	0.000285	0.000307	0.000491	0.000499	0.000494	0.000339	0.000371	0.000323	0.000468	0.000447	0.000558	0.000448	0.000216	0.000396	0.00045	0.000484	0.000368	0.000233	0.000358	0.000289	0.000633	0.000698	0.000562	0.000475	0.000454	0.000347	0.000484	0.000512	0.000513	0.000251	0.000248	0.000277	0.000443
D-Erythrose 4-phosphate	4.35e-06	4.21e-06	3.89e-06	5.62e-06	7.13e-06	8.67e-06	2.63e-06	7.61e-06	2.98e-06	2.5e-05	1.06e-05	4.59e-06	4.15e-06	3.5e-06	4.82e-06	4.34e-06	9.68e-06	6.77e-06	7.42e-06	3.9e-06	8.05e-06	2.78e-06	6.73e-06	1.09e-05	6.27e-06	2.49e-06	5.3e-06	1.27e-05	1.18e-05	2.16e-06	1.53e-06	3.84e-06	4.88e-06	1.1e-05	1.02e-05	5.59e-06	2e-06	1.01e-06	8.54e-06	4.97e-06	2.25e-06	3.78e-06	1.74e-05	1.53e-05	5.16e-06	1.39e-05	1.7e-05	2e-05	4.71e-06
D-Glucose/fructose	0.0180508	0.0166362	0.0123448	0.00281714	0.00372516	0.00500996	0.0123944	0.0138593	0.0156326	0.00292393	0.00410378	0.00105564	0.0217583	0.0255624	0.0250946	0.00664173	0.0051602	0.00380866	0.0177013	0.0182811	0.0177291	0.00365074	0.00489007	0.00198356	0.0120698	0.014784	0.0155798	0.00547564	0.00457195	0.00264954	0.0099426	0.0109052	0.00985865	0.0034395	0.00422209	0.000794	0.0140754	0.016305	0.0159129	0.007608	0.0042899	0.0060418	0.0172727	0.020308	0.0175572	0.00215246	0.00438759	0.00330585	0.0163751
Dodecanoic acid	0.000116	8.45e-05	4.82e-05	4.38e-05	2.42e-05	3.79e-05	6.29e-05	7.03e-05	7.85e-05	3.57e-05	5.63e-05	3.54e-05	2.9e-05	3.88e-05	4.58e-05	5.88e-05	5.17e-05	2.24e-05	8.08e-05	3.93e-05	6.61e-05	6.76e-05	6.22e-05	3.56e-05	0.000116	7.82e-05	6.75e-05	3.82e-05	5.98e-05	4.37e-05	5.86e-05	5.85e-05	5.41e-05	8.38e-05	9.68e-05	3.8e-05	5.38e-05	3.15e-05	7.96e-05	7.48e-05	6.36e-05	8.95e-05	2.54e-05	3.34e-05	2.98e-05	2.09e-05	4.13e-05	2.35e-05	5.38e-05
D-Ribose/Xylose	0.00192679	0.00172574	0.00162558	0.000423	0.000361	0.00054	0.00141949	0.0017845	0.00215644	0.000407	0.000513	0.000452	0.00166102	0.00177871	0.00188558	0.000576	0.000411	0.000329	0.00165262	0.00183579	0.00176881	0.000327	0.000414	0.000273	0.0010879	0.00128767	0.00150202	0.000784	0.000469	0.000497	0.001161	0.0011481	0.00103946	0.000426	0.000471	0.000297	0.00171493	0.00176523	0.0018775	0.000713	0.000547	0.000621	0.00145513	0.00196247	0.0015569	0.000326	0.000413	0.000307	0.00149032
D-Ribulose 5-phosphate	6.22e-05	5.35e-05	0.000104	0.00011	0.000134	9.01e-05	9.25e-05	6.34e-05	5.88e-05	0.000113	5.21e-05	8.75e-05	0.000122	0.000118	0.000177	0.000126	0.000117	8.79e-05	7.05e-05	0.00012	8.97e-05	0.000148	0.000155	8.05e-05	6.06e-05	0.000106	0.000128	1.34e-05	8.56e-05	6.66e-05	3.58e-05	5.33e-05	9.19e-05	5.83e-05	3.37e-05	2.64e-05	8.39e-05	0.000147	9.69e-05	2.58e-05	3.95e-05	9.2e-05	0.000138	0.000174	0.000175	0.000122	8.96e-05	0.000102	3.74e-05
Fructose/myo-inositol 1,6-bisphosphate	1.21e-06	5.08e-06	5.93e-06	3.22e-06	1.1e-05	1.85e-05	5.35e-07	8.66e-06	9.43e-08	4.74e-06	1.56e-05	1.61e-06	5.32e-06	6.81e-07	3.55e-06	2.37e-06	1.69e-06	1.06e-06	1.25e-06	2.55e-06	9.07e-07	2.52e-06	3.43e-06	9.41e-06	1.15e-06	1.11e-06	7.81e-06	1.15e-06	9.43e-06	1.62e-06	1.71e-06	1.02e-06	4.28e-07	4.36e-06	1.43e-05	1.44e-06	4.67e-06	5.87e-06	3.35e-06	1.16e-05	3.69e-06	4.18e-06	1.46e-05	1.49e-06	2.42e-06	1.12e-06	1.49e-06	1.88e-06	1.12e-06
Fumaric acid	0.0184368	0.0200175	0.022302	0.00125389	0.00261487	0.00109495	0.0291648	0.0214214	0.0276295	0.0051413	0.00248875	0.00350372	0.0174112	0.0119309	0.0168019	0.00198834	0.00321823	0.00162116	0.023898	0.0265084	0.0207406	0.00410926	0.00185484	0.00222318	0.0155557	0.0211664	0.0256573	0.019805	0.00341274	0.00177193	0.0179139	0.0218222	0.024037	0.00462894	0.000742	0.00191504	0.0290909	0.0296247	0.0217945	0.000989	0.00243086	0.00425115	0.0274857	0.0270655	0.0292013	0.00326819	0.0026199	0.00476182	0.0175829
Gamma-Aminobutyric acid	0.000266	0.000154	0.000261	0.000311	0.000392	0.000348	0.000181	0.000162	0.000126	0.000474	0.000321	0.000515	0.000202	0.000201	0.000187	0.000224	0.000394	0.000321	0.000224	0.00022	0.000245	0.000331	0.000343	0.000392	0.00016	0.000192	0.000136	0.000241	0.000147	0.000161	0.000154	0.000121	0.000126	0.000161	0.00018	0.000181	0.000201	0.000198	0.000189	0.000307	0.000345	0.000322	0.000339	0.000395	0.000309	0.000457	0.000486	0.000472	0.000119
gamma-Amino-gamma-cyanobutanoate	1.58e-05	2.34e-05	3.35e-06	1.63e-05	5.17e-05	6.13e-05	7.19e-06	7.54e-06	1.78e-05	3.07e-05	4.12e-05	1.2e-05	4.7e-05	4.18e-05	2.06e-05	4.85e-05	5.8e-05	5.22e-05	3.35e-05	1.09e-05	7.98e-06	2.43e-05	5.87e-05	5.42e-05	7.78e-06	2.04e-05	3.63e-05	1.97e-05	1.84e-05	1.49e-05	1.69e-05	2.36e-05	9.12e-06	2.38e-05	4.13e-05	2.4e-05	3.92e-05	4.24e-05	1.1e-05	6.76e-05	4.08e-05	4.86e-05	2.39e-05	2.62e-05	5e-05	3.59e-05	4.05e-05	5.45e-05	1.65e-05
Gamma-Linolenic acid	0.00145222	0.00081	0.00096	0.000822	0.0010276	0.000364	0.000502	0.000501	0.000469	0.000467	0.000354	0.000477	0.000917	0.000749	0.000799	0.000343	0.000707	0.000337	0.00184808	0.00074	0.00178172	0.000607	0.000403	0.000246	0.000399	0.000319	0.0003	0.000101	0.000288	0.000117	0.00025	0.000168	0.000259	0.000292	0.000181	4.55e-05	0.000957	0.000378	0.000301	0.00033	7.46e-05	0.0002	0.00192565	0.00167885	0.00114816	0.000273	0.00043	0.000305	0.000289
Gibberellin A29-catabolite	5.51e-05	5.37e-05	4.9e-05	8.45e-05	0.000102	0.000101	7.14e-05	5.6e-05	5.56e-05	0.000141	0.000152	0.000209	1.66e-05	1.35e-05	1.59e-05	8.17e-05	6.52e-05	5.98e-05	1.85e-05	1.03e-05	2.61e-05	7.57e-05	6.67e-05	8.92e-05	3.1e-05	2.95e-05	1.85e-05	2.24e-05	9e-05	7.62e-05	6.1e-05	5.3e-05	5.62e-05	7.61e-05	9.54e-05	5.81e-05	2.19e-05	2.48e-05	2.59e-05	0.000112	9.06e-05	6.88e-05	2.32e-05	1.67e-05	1.11e-05	0.000108	0.000122	6.69e-05	2.42e-05
Glucaric acid	0.000142	0.000146	0.000249	0.000432	0.000467	0.000709	0.000265	0.00026	0.000281	0.00181258	0.00157675	0.00104791	0.000729	0.000351	0.000608	0.00135103	0.00118307	0.000884	0.000253	0.000155	0.000152	0.0002	0.000359	0.000195	0.000439	0.000456	0.000864	0.000361	0.0017235	0.00225051	0.000231	0.000369	0.000406	0.00120183	0.00127498	0.000673	0.00105593	0.00124824	0.000766	0.00362345	0.00189531	0.00270773	0.000158	0.000214	0.000198	0.000206	0.000271	0.000382	0.000202
Gluconic acid	0.00328315	0.00361394	0.00528147	0.00226502	0.00184306	0.0025338	0.00296557	0.00369813	0.00457251	0.00389246	0.00371789	0.00339778	0.00642204	0.00618089	0.00584237	0.00483317	0.00447886	0.00451874	0.00310071	0.00316342	0.00317944	0.00122871	0.00167671	0.00166668	0.00640057	0.0073053	0.00838021	0.00415757	0.00531535	0.00888904	0.00393748	0.00381462	0.00381265	0.00410297	0.00408979	0.00281995	0.00862936	0.00876937	0.00842161	0.0112591	0.010825	0.00954373	0.00256921	0.00338288	0.00250329	0.00175457	0.00176763	0.00183373	0.00315059
Glucuronic acid	0.00230729	0.00179907	0.00231234	0.0003	0.000246	0.000286	0.00197665	0.00272012	0.00363822	0.000591	0.000543	0.000526	0.00267527	0.00311168	0.00280361	0.000457	0.000382	0.00038	0.00183218	0.00222675	0.00212845	0.000208	0.00027	0.000292	0.00468388	0.00557528	0.00563455	0.00025	0.000523	0.000692	0.000974	0.000847	0.000824	0.000343	0.000267	0.000219	0.00593352	0.00546691	0.00585069	0.000648	0.000701	0.000603	0.00136083	0.00157773	0.00112538	0.000374	0.000276	0.000306	0.00241831
Glutathione	0.000211	0.000184	0.000141	0.000378	0.000629	0.00121031	7.96e-05	0.000166	0.000115	0.000732	0.00274594	0.000331	0.000102	0.000136	0.000129	0.00124308	0.000145	0.000759	0.000135	0.000117	0.000105	0.000279	0.000219	0.000432	0.00016	3.94e-05	2.19e-05	0.000325	0.000443	0.000578	9.98e-05	0.000258	4e-05	0.000379	0.000472	0.000295	0.000103	0.000162	0.000192	0.000812	0.000672	0.000966	7.56e-05	8.49e-05	7.3e-05	0.000462	0.00013	0.000463	0.000242
Glyceraldehyde 3-phosphate	3.25e-05	2.52e-05	3.81e-05	0.000109	0.000116	0.000144	6.35e-05	3.4e-05	4.34e-05	9.2e-05	0.000142	6.73e-05	4.16e-05	2.21e-05	3.98e-05	7.74e-05	5.3e-05	5.7e-05	3.28e-05	4.49e-05	2.21e-05	0.000116	0.000133	8.07e-05	2.54e-05	4.3e-05	4.5e-05	1.11e-05	0.000114	7.19e-05	3.11e-05	1.93e-05	3.52e-05	6.44e-05	8.75e-05	3.4e-05	3.46e-05	4.94e-05	4.31e-05	3.95e-05	2.77e-05	7.74e-05	3.42e-05	4.24e-05	4.01e-05	6.06e-05	5.17e-05	0.000102	3.01e-05
Glyceric acid	0.00128055	0.000853	0.00132216	0.0004	0.000388	0.000222	0.000931	0.000902	0.000825	0.000531	0.000273	0.000502	0.000733	0.000994	0.000989	0.000313	0.000469	0.000339	0.00155042	0.00162105	0.00161115	0.000581	0.000302	0.000331	0.00103971	0.00133917	0.00108924	0.0045587	0.000518	0.000476	0.000997	0.000811	0.000787	0.000578	0.000222	0.000349	0.00177637	0.00140347	0.00131372	0.000272	0.000526	0.000525	0.00092	0.000873	0.00103634	0.000326	0.000319	0.000551	0.00111816
Glycerol	7.3e-05	5.1e-05	5.94e-05	5.6e-05	8.01e-05	7.56e-05	5.35e-05	0.000137	8.17e-05	8.02e-05	8.41e-05	6.69e-05	4.88e-05	6.04e-05	4.36e-05	0.000112	7.83e-05	4.94e-05	5.52e-05	5.47e-05	7.47e-05	9.81e-05	0.000127	7.48e-05	8.19e-05	0.000106	8.87e-05	8.71e-05	6.09e-05	7.77e-05	5.15e-05	4.67e-05	5.55e-05	0.000107	9.18e-05	7.69e-05	5.9e-05	8e-05	7.5e-05	9.38e-05	7.29e-05	7.87e-05	4.33e-05	3.47e-05	2.65e-05	0.000103	0.000102	3.88e-05	5.23e-05
Glycerol 3-phosphate	7.12e-05	4.93e-05	5.78e-05	0.000143	0.000107	0.000118	9.84e-05	6.11e-05	5.05e-05	0.000255	0.000116	0.000119	0.000117	0.000188	0.000181	0.000131	0.000227	0.000119	8.73e-05	8.74e-05	4.39e-05	0.000228	0.000212	0.000135	6.18e-05	0.000124	8.99e-05	0.000224	9.44e-05	6.97e-05	2.22e-05	7.76e-05	5.5e-05	0.000101	9.79e-05	4e-05	8.14e-05	7.8e-05	2.29e-05	9.46e-05	4.06e-05	9.04e-05	9.31e-05	0.000104	6.43e-05	8.55e-05	0.000132	0.000117	3.16e-05
Glycine	5.34e-05	6.38e-05	7.18e-05	7.56e-05	7.32e-05	0.000105	5.75e-05	5.83e-05	5.91e-05	0.000105	0.0001	7.28e-05	6.18e-05	7e-05	6.61e-05	9.42e-05	0.000103	8.15e-05	7.02e-05	6.59e-05	6.94e-05	0.000113	9.13e-05	9.78e-05	3.91e-05	6.54e-05	4.08e-05	0.000116	4.75e-05	5.01e-05	3.19e-05	5.45e-05	3.59e-05	6.49e-05	6.3e-05	3.51e-05	8.35e-05	7.98e-05	5.59e-05	0.000101	5.36e-05	7.54e-05	5.06e-05	5.7e-05	5.55e-05	0.0001	7.48e-05	9.53e-05	4.64e-05
Glycolic acid	0.0133983	0.0133037	0.0150539	0.0168261	0.0171786	0.0223658	0.0144658	0.0152888	0.0145615	0.0231687	0.02561	0.0195219	0.0116328	0.0102076	0.0112902	0.0250826	0.0167532	0.0163219	0.0133773	0.0137375	0.015943	0.0272712	0.0273488	0.0214058	0.0132668	0.0134712	0.014435	0.0230372	0.0136283	0.0169251	0.0137083	0.014773	0.0140593	0.0192488	0.0187889	0.0146817	0.0137369	0.0147688	0.0171855	0.0178751	0.0159724	0.0172135	0.0117056	0.0121525	0.0135521	0.020261	0.0201651	0.0232131	0.0134578
Glyoxylic acid	0.00282162	0.00302552	0.00330437	0.000347	0.000291	0.000307	0.00401913	0.00313961	0.0039981	0.000849	0.000642	0.000806	0.00235735	0.00180527	0.00243089	0.000671	0.00047	0.00048	0.00377373	0.00352544	0.0031608	0.0005	0.000382	0.000429	0.00257354	0.00320288	0.00416953	0.00330269	0.000413	0.000774	0.00272982	0.00323683	0.00333487	0.000795	0.000448	0.000541	0.00435519	0.00457101	0.00350168	0.000678	0.000838	0.000852	0.00352006	0.00360412	0.00348768	0.000572	0.000357	0.000464	0.00282495
HTPA	9.47e-05	0.000103	9.59e-05	3.45e-05	3.14e-05	4.06e-05	6.2e-05	7.53e-05	6.86e-05	3.63e-05	2.21e-05	3.53e-05	7.49e-05	0.000118	6.56e-05	4.55e-05	3.73e-05	2.51e-05	9.64e-05	0.000111	0.000118	1.29e-05	2.53e-05	4.13e-05	4.5e-05	6.61e-05	5.83e-05	7.45e-05	1.54e-05	3.07e-05	6.3e-05	4.13e-05	5.28e-05	2.58e-05	2.81e-05	1.43e-05	8.18e-05	0.000101	8.17e-05	4.47e-05	3.53e-05	3.08e-05	0.000137	0.000146	0.000127	4.03e-05	1.99e-05	4e-05	8.52e-05
Hydroxypropionic acid	0.0162269	0.0190763	0.0162303	0.00338977	0.0019239	0.0041519	0.0142084	0.0298245	0.0195422	0.00435032	0.00663808	0.00409929	0.0206194	0.0237041	0.0268055	0.00633665	0.00257543	0.00580357	0.019471	0.0171659	0.0153892	0.00638342	0.00557276	0.00374305	0.024794	0.0191058	0.0195937	0.00770154	0.00222447	0.00477649	0.011746	0.0160256	0.0116971	0.00273344	0.00477533	0.00547126	0.0156709	0.0171314	0.0154631	0.00588974	0.00682868	0.00343515	0.0133343	0.0150664	0.014016	0.00371162	0.00432917	0.00272998	0.0169684
Hydroxypyruvic acid	0.00107215	0.000805	0.00134762	0.00136038	0.00132243	0.00134336	0.00145174	0.00147458	0.00129097	0.00157208	0.00102038	0.00166284	0.00200134	0.00178793	0.00184016	0.00172789	0.00166363	0.00171453	0.00136183	0.00167856	0.00163957	0.00143221	0.00114795	0.0011726	0.00123966	0.00151738	0.00147543	0.00296601	0.000814	0.00146748	0.00092	0.000921	0.000921	0.00113935	0.000561	0.000952	0.00198902	0.00167583	0.00141703	0.000996	0.00103055	0.000942	0.00112551	0.00101755	0.00114313	0.00117631	0.00130245	0.00160927	0.00158349
Inosine	0.00213442	0.00124342	0.00183364	0.000132	0.000164	0.000139	0.00106638	0.00113762	0.0012678	0.000274	0.000183	0.000139	0.00123299	0.0021521	0.0016117	0.000144	0.000205	0.000105	0.00193513	0.00202325	0.00221028	0.000146	0.000103	4.71e-05	0.00141936	0.00199349	0.0021486	0.000208	0.00054	0.000325	0.0012207	0.000803	0.000738	0.000409	0.000286	0.000174	0.00274393	0.00297812	0.00249463	0.00043	0.000453	0.000408	0.00173175	0.00197443	0.00149872	5.85e-05	0.000233	0.000126	0.000911
Isochorismate	5.98e-05	2.93e-05	2.16e-05	1.75e-05	4.14e-05	3.3e-05	2.23e-05	1.99e-05	2.25e-05	4.24e-05	4.31e-05	4.26e-05	2.3e-05	1.41e-05	2.46e-05	1.42e-05	1.99e-05	7.14e-06	4.24e-05	6.64e-05	6.35e-05	4.28e-06	1.44e-05	4.15e-06	1.03e-05	1.69e-05	4.18e-05	3.73e-06	3.4e-05	3.34e-05	1.35e-05	9.66e-06	1.39e-05	2.75e-06	2.22e-05	4.03e-06	3.34e-05	5.25e-05	3.84e-05	3.51e-05	1.91e-05	1.94e-05	9.5e-05	7.58e-05	6.22e-05	4.12e-05	4.51e-05	2.26e-05	2.86e-05
Isopropylmaleate	0.000138	0.000148	0.000122	5.59e-05	7.38e-05	6.5e-05	0.000119	0.000102	0.00011	8.38e-05	7.34e-05	0.0001	7.15e-05	6.92e-05	8.55e-05	5.69e-05	6.26e-05	4.4e-05	0.000152	0.000164	0.000135	5.27e-05	5.63e-05	4.9e-05	0.000105	0.000128	9.61e-05	5.45e-05	8.69e-05	7.18e-05	9.98e-05	0.000107	9.1e-05	6.32e-05	6.08e-05	4.6e-05	0.000103	0.000111	0.000116	7.51e-05	7.48e-05	7.56e-05	6.94e-05	6.14e-05	5.72e-05	7.64e-05	6.78e-05	5.56e-05	0.000123
Kaempferol 3-O-rhamnoside-7-O-glucoside	0.00162376	0.00175789	0.00164109	0.00166961	0.00165061	0.00167167	0.00128993	0.0010769	0.00123926	0.00172411	0.00159493	0.0014429	0.00229024	0.00184805	0.00214667	0.00327202	0.00318328	0.00322207	0.0015997	0.00151658	0.00158134	0.00154299	0.00188704	0.00195064	0.0019787	0.00165929	0.00188108	0.000619	0.00278197	0.00261862	0.0062698	0.00644182	0.00609299	0.00637798	0.00530578	0.0052982	0.00166911	0.00180673	0.00162384	0.00195516	0.00171066	0.0018734	0.00100427	0.0010617	0.000947	0.00153563	0.00157277	0.00143739	0.00263356
Ketoleucine	0.000841	0.000616	0.00054	0.000162	0.000105	0.000147	0.000346	0.000491	0.000505	0.000134	0.000189	0.00024	0.000461	0.000358	0.000407	0.000161	0.000108	0.000122	0.000759	0.000757	0.000678	0.000153	0.00017	0.000113	0.000661	0.000652	0.000597	0.000213	0.000178	0.000179	0.000565	0.000473	0.000382	0.000178	0.000258	0.000172	0.000651	0.000675	0.000616	0.000224	0.000168	0.000158	0.000523	0.000491	0.000504	0.000156	0.000138	0.000119	0.000496
L-3-Cyanoalanine	2.74e-05	2.2e-05	2.1e-05	1.87e-05	7.58e-06	1.71e-05	1.73e-05	1.51e-05	4.08e-06	1.65e-05	1.83e-05	1.58e-05	0.000137	0.000104	2.18e-05	3.58e-05	4.75e-05	4.5e-05	5.71e-05	5.63e-05	4.29e-05	1.56e-05	1.58e-05	8.64e-06	2.81e-05	5.02e-06	1.64e-05	8.2e-06	7.89e-06	1.9e-05	2.33e-06	9.03e-06	1.5e-06	1.55e-05	4.82e-06	1.74e-05	9.93e-05	6.95e-05	4.9e-05	1.58e-05	9.98e-06	8.3e-06	0.000162	0.000154	0.000171	5.59e-06	2.32e-05	2.21e-05	1.92e-05
L-Alanine	0.000359	0.000278	0.000321	0.000411	0.000446	0.000538	0.000171	0.000251	0.000183	0.000513	0.000428	0.00053	0.000459	0.000344	0.000327	0.000535	0.000599	0.000488	0.000445	0.000298	0.000364	0.000453	0.000533	0.000628	0.000216	0.000164	0.000184	0.00151454	0.000114	0.000221	0.000172	0.00022	0.000138	0.000185	0.000182	0.000255	0.000285	0.000277	0.000277	0.000354	0.000456	0.0003	0.000319	0.000318	0.000314	0.000507	0.000477	0.000518	0.000361
Lariciresinol	0.000211	0.000174	0.000189	0.00027	0.000343	0.000251	0.000116	9.31e-05	5.61e-05	0.000256	0.000236	0.000313	6.82e-05	5.42e-05	5.87e-05	0.000124	0.00018	0.00013	9.29e-05	5.1e-05	5.43e-05	4.78e-05	7.13e-05	8.67e-05	0.000116	9.78e-05	6.33e-05	7.21e-05	0.000322	0.000226	0.000151	0.000111	0.000111	0.000291	0.000317	0.000315	8.79e-05	5.53e-05	8.12e-05	0.000249	0.000207	0.000212	5.82e-05	3.51e-05	6.4e-05	0.000263	0.000278	0.000175	7.54e-05
L-Asparagine	0.000203	0.000243	0.000305	0.000111	0.000136	0.000145	0.000122	0.000131	0.000161	0.000204	8.71e-05	0.000115	0.00146258	0.00097	0.000493	0.000282	0.00038	0.000462	0.000368	0.000463	0.000431	0.000131	0.000115	0.00017	0.000155	0.00014	0.000163	0.00022	8.43e-05	0.000102	7.43e-05	8.56e-05	7.41e-05	8.77e-05	2.98e-05	4.32e-05	0.00094	0.000551	0.000346	0.00013	0.000129	0.000119	0.00146189	0.00179018	0.00201061	0.000194	0.000144	0.000222	0.000177
L-Aspartic acid	0.00161453	0.000751	0.000585	0.00190369	0.00368377	0.00378074	0.00153004	0.000564	0.000811	0.00548553	0.00323945	0.00273193	0.0020243	0.00180728	0.00148458	0.004208	0.00555758	0.00379122	0.00098	0.00161605	0.000898	0.0051523	0.00450069	0.00435393	0.000217	0.00136902	0.000605	0.0017855	0.00213364	0.000526	0.000105	0.000702	0.00118836	0.00282872	0.00145389	0.0011459	0.00171318	0.00119207	0.00061	0.00283351	0.0024464	0.00396592	0.00288667	0.00315672	0.00243589	0.00421228	0.00490211	0.00574409	0.000718
L-Fucose	0.000215	0.00028	0.0003	4.84e-05	3.18e-05	5.77e-05	0.000121	0.000171	0.000283	5.68e-05	6.57e-05	5.37e-05	0.000142	0.000108	0.000161	7.15e-05	3.27e-05	4.2e-05	0.000191	0.000242	0.000214	3.28e-05	6.27e-05	4.14e-05	9.81e-05	8.6e-05	0.000116	7.37e-05	4.24e-05	3.44e-05	8.35e-05	8.53e-05	7.07e-05	7.07e-05	7.33e-05	3.52e-05	0.000164	0.000162	0.000186	5.97e-05	4.47e-05	5.19e-05	0.000126	0.000164	0.000166	4.43e-05	5.16e-05	4.85e-05	0.000166
L-Galactono-1,4-lactone	0.000281	0.000256	0.000241	0.000155	0.00017	0.000202	0.000239	0.000259	0.000332	0.000185	0.000205	0.000161	0.000314	0.000308	0.000349	0.000226	0.000156	0.000177	0.000248	0.000306	0.000295	0.000147	0.000193	0.000134	0.000225	0.000246	0.000328	0.00022	0.00016	0.000202	0.000222	0.000214	0.000202	0.000181	0.000178	0.000111	0.000353	0.000328	0.000335	0.000239	0.000212	0.000191	0.000211	0.000276	0.000223	0.000194	0.000164	0.000205	0.00026
L-Glutamic acid	0.00247748	0.00212314	0.00208558	0.00275952	0.00461641	0.00653969	0.00258625	0.00253419	0.00263793	0.00816637	0.00684067	0.00713613	0.00353735	0.0038221	0.00425788	0.00595215	0.00688415	0.00645701	0.00275388	0.00285228	0.00278426	0.00585267	0.00619948	0.00719511	0.00138282	0.00228483	0.0021813	0.00395319	0.00202815	0.00225684	0.00113941	0.0019708	0.00171929	0.00318871	0.00319298	0.00259291	0.00247929	0.00315072	0.00228166	0.00512202	0.00530214	0.00536152	0.00620574	0.00759142	0.00530959	0.00908426	0.00837889	0.00891565	0.00242981
L-Glutamine	0.000723	0.00085	0.000523	0.00074	0.00158737	0.00195477	0.000701	0.000376	0.000842	0.00153998	0.0017513	0.00119231	0.00139126	0.00124603	0.000909	0.00187558	0.00224565	0.00171429	0.00118868	0.000855	0.000577	0.00129948	0.00175341	0.00164083	0.000244	0.00069	0.000998	0.000884	0.000794	0.000363	3.55e-05	0.000785	0.000452	0.000869	0.00117549	0.000104	0.0012285	0.0010576	0.000342	0.00228098	0.00109411	0.00145612	0.00101329	0.00149238	0.00172973	0.00146736	0.00179129	0.00143167	6.46e-05
L-Isoleucine/leucine	0.00131967	0.000783	0.000826	0.000433	0.000498	0.000552	0.000518	0.000972	0.000626	0.000603	0.000646	0.000708	0.00108646	0.00124249	0.00110494	0.00085	0.000761	0.000564	0.00103879	0.00101052	0.00137966	0.000696	0.000827	0.000696	0.00108943	0.00115441	0.00134424	0.000369	0.000346	0.000421	0.000394	0.000474	0.000544	0.000543	0.000533	0.000257	0.00233258	0.00211298	0.00241608	0.000754	0.000516	0.000571	0.00136432	0.00124066	0.0017202	0.000669	0.000603	0.000535	0.000635
L-Malic acid	0.11541	0.120588	0.146484	0.014025	0.0167474	0.00510424	0.178737	0.139854	0.166469	0.0328097	0.0151485	0.0294871	0.111754	0.0863372	0.10772	0.0131012	0.0208986	0.0154684	0.140494	0.166766	0.140361	0.0285391	0.0117311	0.0204097	0.105175	0.133005	0.154232	0.120493	0.0188555	0.0178153	0.117164	0.12887	0.156574	0.0277328	0.0282038	0.0175906	0.175922	0.180432	0.141347	0.00229319	0.0197703	0.0246165	0.179085	0.164024	0.195643	0.0280797	0.0170442	0.0320212	0.117603
L-Methionine	0.000567	0.000285	0.000344	0.000102	0.000105	9.61e-05	8.12e-05	0.000102	6.46e-05	4.51e-05	6.7e-05	5.8e-05	0.000146	0.000264	0.000232	9.6e-05	5.72e-05	4.24e-05	0.000339	0.000276	0.000542	0.000414	0.000403	0.000323	0.00042	0.000332	0.000394	2.09e-05	2.05e-05	7.93e-05	0.000209	0.000182	0.000299	1.53e-05	7.22e-05	1.03e-05	0.000313	0.000362	0.000648	4.28e-05	2.1e-05	2.03e-05	0.000357	0.000354	0.000518	0.000251	0.000147	0.000153	6.89e-05
L-Phenylalanine	0.000175	0.000124	0.000132	0.000118	0.000142	0.000116	0.000134	0.000123	0.000137	0.000169	0.000146	0.000173	0.00015	0.000155	0.00014	0.000146	0.000134	8.37e-05	0.000135	0.000161	0.000119	9.56e-05	0.000104	7.06e-05	0.000111	0.000121	0.000126	5.11e-05	7.28e-05	7.5e-05	8.48e-05	9.14e-05	9.31e-05	0.000106	8.3e-05	4.15e-05	0.000279	0.000187	0.000205	9.37e-05	6.92e-05	0.000118	0.000112	0.000115	0.000116	0.000107	0.000106	0.00011	9.78e-05
L-Proline	8.7e-05	7.44e-05	3.96e-05	0.000146	0.000118	0.000117	5.66e-05	4.61e-05	4.95e-05	0.000239	0.000211	0.000231	6.1e-05	6.35e-05	7.22e-05	0.000474	0.000558	0.00063	8.53e-05	9.06e-05	8.98e-05	0.000344	0.000317	0.000894	3.27e-05	4.21e-05	6.01e-05	0.00132472	6.92e-05	4.27e-05	3.16e-05	3.76e-05	4.4e-05	6.28e-05	9.15e-05	3.35e-05	8.33e-05	5.41e-05	5.53e-05	0.000137	0.000148	0.000108	9.76e-05	9.17e-05	6.59e-05	0.000442	0.000298	0.000286	4.51e-05
L-Serine	0.000565	0.000442	0.0003	0.000728	0.00106629	0.00124472	0.000496	0.000371	0.000461	0.00159726	0.00124195	0.00110085	0.000644	0.000725	0.00069	0.00136404	0.001645	0.00143629	0.000613	0.000687	0.000442	0.00138953	0.00149308	0.00148122	0.000185	0.000487	0.000492	0.000622	0.000643	0.000364	3.49e-06	0.000373	0.000384	0.000629	0.000653	0.000172	0.000719	0.000684	0.000306	0.00122537	0.000713	0.0010082	0.000673	0.000683	0.000728	0.00126655	0.00118115	0.00140307	0.000128
L-Threonine/ Homoserine	0.000229	0.000224	0.000159	0.000248	0.000262	0.000292	0.000162	0.000164	0.000207	0.000289	0.000324	0.000287	0.000233	0.000288382	0.000231	0.000421	0.000521	0.000389	0.000269	0.000272	0.000296	0.000648	0.00052	0.000558	0.000135	0.000189	0.000209	0.000236	0.00015	0.000129	7.88e-05	0.000173	0.000142	0.000218	0.000244	0.000114	0.000308	0.000314	0.000195	0.000355	0.000185	0.000221	0.000264	0.000286	0.000297	0.00033	0.000356	0.000331	0.000117
L-Tryptophan	0.000125	0.000123	0.000121	4.32e-05	9e-05	0.000103	0.000125	0.00015	0.00011	0.000123	9.38e-05	7.26e-05	0.00025	0.000302	0.000325	0.000456	0.000285	0.000234	0.000102	0.000131	0.000101	0.000104	0.000114	0.000112	6.42e-05	0.000104	7.53e-05	2.18e-05	9.05e-05	2.74e-05	5.47e-05	6.49e-05	7.72e-05	0.000106	7.45e-05	2.05e-05	0.000158	0.000133	5.3e-05	0.000101	3.33e-05	0.000105	0.000199	0.000198	0.000362	0.000106	0.000113	0.000213	0.000128
L-Tyrosine	0.000105	9.49e-05	0.000111	9.15e-05	8.72e-05	0.0001	5.66e-05	6.91e-05	7.15e-05	9.75e-05	9e-05	8.01e-05	9.75e-05	0.000109	8.91e-05	0.000116	6.34e-05	7.9e-05	8.17e-05	8.1e-05	8.51e-05	7.97e-05	0.000113	8.75e-05	7.64e-05	6.91e-05	9.49e-05	8.18e-05	3.19e-05	6.44e-05	7.23e-05	7.75e-05	6.13e-05	4.41e-05	7.48e-05	2.91e-05	0.000146	0.000109	0.000106	7.2e-05	4.67e-05	5.14e-05	9.3e-05	8.15e-05	9.58e-05	8.16e-05	8.71e-05	6.83e-05	6.68e-05
L-Valine	0.000331	0.000263	0.000288	0.000174	0.000168	0.000172	0.000176	0.000194	0.000173	0.000199	0.000162	0.000255	0.000345	0.0003	0.000175	0.000217	0.00027	0.000256	0.000317	0.000374	0.000392	0.000202	0.000238	0.00027	0.000215	0.000229	0.000227	0.000242	0.000101	0.000118	0.000119	0.000108	0.000141	0.000144	0.000151	0.000102	0.000463	0.000374	0.00036	0.000185	0.000142	0.000152	0.000386	0.000304	0.000427	0.000241	0.0002	0.000214	0.000218
Maleylacetoacetic acid	0.000118	9.52e-05	0.000163	0.000205	0.000216	0.000177	0.000131	0.00012	0.000144	4.78e-05	9.12e-05	0.000101	4.66e-05	5.7e-05	5.48e-05	9.16e-05	7.01e-05	5.21e-05	0.000162	0.000207	0.000221	7.27e-05	7.65e-05	9.06e-05	0.000129	0.000115	7.11e-05	8.12e-05	0.000119	0.00022	7.12e-05	7.34e-05	4.66e-05	0.00041	0.000657	0.000403	0.00013	8.57e-05	0.000131	0.000148	0.000146	0.000119	5.35e-05	6.8e-05	4.02e-05	2.58e-05	2.42e-05	2.99e-05	0.000143
Melibiitol	8e-05	9.33e-05	6.46e-05	0.000112	0.000172	0.000134	8.91e-05	7.36e-05	0.000119	0.000155	0.000141	0.000177	2.3e-05	2.8e-05	4.91e-05	9.99e-05	9.86e-05	0.000101	6.52e-05	4.73e-05	8.5e-05	0.000126	0.000117	0.000168	4.3e-05	5.85e-05	4.65e-05	6.33e-05	0.000181	0.000138	0.000114	0.0001	8.21e-05	0.000167	0.000193	0.000159	6.14e-05	4.16e-05	6.62e-05	0.000198	0.000147	0.000147	3.08e-05	4.48e-05	4.22e-05	0.000104	0.000135	8.73e-05	5.18e-05
meso-2,6-Diaminoheptanedioate	0.000263	0.000305	0.000356	0.000495	0.000457	0.000469	0	2.67e-05	0	4.06e-06	5.5e-06	3.61e-05	0.000107	0.000185	0.000115	0.000106	0.000107	0.000131	0.00063	0.000953	0.000754	0.000295	0.000352	0.000301	7.91e-05	4e-05	7.2e-05	2.59e-05	3.7e-05	0.000117	0.000288	0.000279	0.000235	0.000329	0.000287	0.000319	8.67e-05	0.00011	0.000132	0.000105	0.000152	8.43e-05	0.000363	0.000377	0.000382	0.000403	0.000309	0.000393	0.000174
Myristic acid	0.000405	0.000276	0.000254	0.000161	0.00016	0.000221	0.000278	0.000381	0.000327	0.000231	0.000285	0.000224	0.000129	0.000194	0.000156	0.000245	0.000186	0.000106	0.00048	0.000339	0.000475	0.000356	0.00037	0.000255	0.000621	0.000378	0.000382	0.000237	0.000444	0.000393	0.000267	0.000246	0.000265	0.000392	0.000538	0.000329	0.000227	0.000174	0.000213	0.000356	0.000306	0.000354	0.000234	0.000233	0.000131	0.000175	0.00023	0.000201	0.000305
NA 275.1255	0.000127	0.000137	0.000133	0.000131	0.000148	0.000145	8.04e-05	8.63e-05	9.37e-05	8.6e-05	0.000129	0.000121	0.000115	0.00015	0.000122	0.000144	0.000125	0.000108	0.000112	0.000102	0.000124	9.03e-05	0.000139	0.000148	6.59e-05	6.66e-05	7.72e-05	3.73e-05	3.98e-05	5.02e-05	1.63e-05	3.81e-05	4.54e-05	1.91e-05	3.23e-05	9.38e-06	0.000128	0.000174	9.37e-05	7.32e-05	6.36e-05	5.55e-05	7.54e-05	0.00014	9.33e-05	7.06e-05	5.83e-05	6.73e-05	5.06e-05
NA 431.0994	0.00171844	0.00176809	0.00176133	0.001573	0.00130513	0.00149548	0.00105495	0.00101443	0.00128165	0.00119295	0.00148903	0.00135384	0.00336928	0.00278887	0.00352617	0.00557774	0.00604398	0.00498758	0.000954	0.000636	0.000868	0.000615	0.000942	0.000784	0.00147173	0.00104764	0.00115387	0.000553	0.00125746	0.00135621	0.00223217	0.00205468	0.00188875	0.00150626	0.00195694	0.00176468	0.00100931	0.00104949	0.00110513	0.00101354	0.000907	0.000698	0.000894	0.000862	0.000764	0.00129072	0.00130787	0.000807	0.00605523
NA 455.2321	5.57e-05	3.74e-05	4.26e-05	6.12e-05	8.8e-05	0.000125	3.06e-05	5.46e-05	2.73e-05	8.84e-05	0.000166	8.98e-05	1.67e-05	2.48e-05	5.8e-06	2.14e-05	1.24e-05	4.55e-05	5.04e-05	2.46e-05	4.49e-05	8.07e-05	7.44e-05	6.26e-05	3.55e-05	2.01e-05	2.39e-05	2.56e-05	0.000122	6.74e-05	4.01e-05	4.36e-05	3.74e-05	8.61e-05	0.000111	5.49e-05	2.76e-05	2.29e-05	4.06e-05	0.000115	6.72e-05	6.28e-05	1.09e-05	1.03e-05	2.32e-05	2.55e-05	4.78e-05	3.7e-05	3.71e-05
N-Acetyl-D-Glucosamine 6-Phosphate	0.000107	0.000105	0.000111	0.00018	0.000147	0.000204	0.000165	0.000135	0.00015	0.000222	0.000195	0.000166	0.000146	0.000192	0.000246	0.000171	0.000131	0.000155	0.000127	0.000124	0.000154	0.000112	0.000129	9.75e-05	0.000132	0.000147	0.000201	5.73e-05	7.83e-05	0.000129	0.000105	0.000169	0.000163	0.000113	0.000133	0.00011	0.000136	0.000157	9.68e-05	0.000114	5.42e-05	9.03e-05	0.000208	0.000246	0.000229	0.000231	0.000181	0.000209	0.000134
N-Acetylglutamic acid	6.19e-05	5.06e-05	5.79e-05	3.13e-05	2.63e-05	4.84e-05	4.16e-05	4.55e-05	8.7e-05	3.47e-05	4.44e-05	2.27e-05	4.78e-05	3.77e-05	5.64e-05	3.12e-05	3.08e-05	1.38e-05	6.38e-05	5.04e-05	6.61e-05	4.47e-05	3.21e-05	3.2e-05	1.76e-05	2.6e-05	2.52e-05	6.75e-05	1.84e-05	4.47e-05	2.84e-05	1.59e-05	3.65e-05	2.41e-05	2.32e-05	8.62e-06	2.79e-05	1.82e-05	2.75e-05	3.54e-05	1.78e-05	3.16e-05	4.54e-05	5.55e-05	3.88e-05	7.54e-06	1.63e-05	2.24e-05	3.98e-05
N-Acetyl-L-glutamate 5-semialdehyde	3.51e-05	2.37e-05	2.76e-05	6.9e-06	1.29e-05	1.93e-05	2.71e-05	2.69e-05	2.87e-05	1.06e-05	1.13e-05	5.82e-06	3.42e-05	3.66e-05	1.88e-05	9.32e-06	8.48e-06	8.03e-06	1.56e-05	2.67e-05	1.77e-05	5.39e-07	1.4e-05	9.38e-06	2.05e-05	1.69e-05	2.21e-05	7.23e-05	6.55e-06	9.72e-06	1.24e-05	2.86e-06	2.08e-05	6.89e-06	1.15e-05	1.03e-05	2.49e-05	2.78e-05	3.97e-05	1.31e-05	1.59e-05	9.52e-06	1.63e-05	3.51e-05	1.03e-05	7.19e-06	5.24e-06	8.51e-06	4.64e-05
Naringenin	2.1e-05	7.91e-06	8.33e-06	9.16e-05	0.000107	8.38e-05	1.59e-05	7.74e-06	6.36e-06	4.97e-05	2.8e-05	2.53e-05	8.8e-06	7.16e-06	1.09e-05	4.48e-05	6.98e-05	2.46e-05	4.3e-06	1.3e-05	9e-06	5.55e-05	6.58e-05	6.84e-05	1.1e-05	2.2e-05	1.83e-05	2.93e-05	0.000109	9.29e-05	1.59e-05	1.83e-05	1.17e-05	7.86e-05	9.08e-05	6.69e-05	1.76e-05	1.17e-05	7.61e-06	5.29e-05	3.01e-05	5.44e-05	1.27e-05	1.17e-05	2.5e-05	6.15e-05	9.57e-05	4.68e-05	1.14e-05
Nicotinic acid	7.49e-05	5.59e-05	2.21e-05	5.31e-05	3.87e-05	3.53e-05	2.88e-05	4.25e-05	4.33e-05	5.03e-05	3.34e-05	6.29e-05	4.77e-05	0.000111	5.65e-05	2.65e-05	3.13e-05	2.05e-05	9.06e-05	5.66e-05	6.85e-05	7.44e-05	4.86e-05	4.75e-05	5.49e-05	5.34e-05	5.01e-05	4.66e-05	7.99e-05	6.69e-05	4.35e-05	1.76e-05	3.68e-05	6.53e-05	6.3e-05	6.28e-05	3.91e-05	3.76e-05	5.8e-05	5.41e-05	3.94e-05	5.54e-05	6.1e-05	6.91e-05	7.9e-05	3.98e-05	7e-05	4.05e-05	4.27e-05
O-Acetyl-L-homoserine	0.000128	0.00013	0.000132	8.63e-05	0.000112	0.000114	9.98e-05	0.000113	0.000117	0.000202	0.000173	0.000175	0.000145	0.000183	0.000162	0.000209	0.000164	0.000212	0.000139	0.000185	0.00016	0.000112	0.000143	0.000127	7.47e-05	8.96e-05	9.49e-05	0.000234	7.67e-05	0.000117	7.28e-05	6.89e-05	4.84e-05	9.36e-05	0.000103	5.2e-05	0.000141	0.000151	0.000134	0.000159	0.000155	0.000115	0.000289	0.000285	0.000277	0.000156	0.000185	0.000144	0.000166
Oleic acid	0.00105972	0.000604	0.00078	0.000931	0.000922	0.000535	0.000711	0.000669	0.000658	0.000621	0.00053	0.000632	0.000637	0.00118187	0.00170299	0.000596	0.00110633	0.000698	0.000689	0.000389	0.000658	0.000712	0.000663	0.000453	0.000856	0.000581	0.000449	0.000231	0.000517	0.000415	0.00031	0.000269	0.000318	0.000523	0.00058	0.000473	0.000594	0.000273	0.000232	0.00045	0.000476	0.000588	0.000533	0.000598	0.000598	0.00119824	0.000858	0.000534	0.000311
O-Phosphohomoserine	3.43e-05	5.74e-05	7.15e-05	0.000143	0.000151	0.000199	2.67e-05	2.41e-05	2.37e-05	0.000167	0.000137	0.000112	2.78e-05	1.33e-05	8.03e-06	0.000109	7.62e-05	9.59e-05	4.76e-05	2.5e-05	6.29e-05	0.000177	0.00016	0.000173	3.25e-05	1.49e-05	3.33e-05	1.33e-05	3.75e-05	8.3e-05	2.81e-05	3.82e-05	4.27e-05	5.18e-05	5.12e-05	5.11e-05	3.91e-05	1.32e-05	2.88e-05	7.46e-05	5.55e-05	6.32e-05	5.16e-05	3.56e-05	3.43e-05	0.000129	0.000135	0.000178	4.51e-05
Ornithine	3.93e-05	7.54e-05	3.99e-05	5.75e-05	4.77e-05	4.59e-05	4.01e-05	3.96e-05	8.28e-05	6.76e-06	6.49e-06	4.3e-06	9.04e-05	8.96e-05	0.000156	5.77e-05	5.41e-05	4.99e-05	7.78e-05	6.11e-05	9.56e-05	7.82e-05	9.23e-05	0.000113	3.06e-05	2.39e-05	9.37e-05	7.47e-05	3.23e-05	4.53e-05	4.57e-05	4.9e-05	3.55e-05	1.43e-05	1.74e-05	1.4e-05	0.000167	0.000166	0.000141	8.85e-05	0.000106	7.1e-05	5.81e-05	0.000119	5.4e-05	6.27e-05	3.15e-05	5.49e-05	9.39e-05
O-Succinyl-L-homoserine	2.8e-05	1.52e-05	2.27e-05	1.45e-05	4.63e-06	6.09e-06	1.72e-05	4.69e-05	2.93e-05	9.82e-06	8.9e-06	8.91e-06	1.9e-05	2.57e-05	1.58e-05	1.58e-05	1.17e-05	1.33e-05	4.47e-05	4.35e-05	6.55e-05	3.62e-05	1.26e-05	4.02e-05	9.42e-06	1.39e-05	1.56e-05	5.58e-05	1.75e-06	9.66e-06	5.72e-05	3.51e-05	1.36e-05	1.5e-05	1.26e-06	1.15e-05	2.15e-05	1.29e-05	5.98e-06	5.12e-06	1.8e-05	6.68e-06	3.28e-05	4.88e-05	2.84e-05	3.49e-05	2e-05	2.23e-05	4.12e-05
Oxalic acid	4.37e-06	1.18e-05	2.55e-05	0.000119	0.000196	0.000328	2.13e-05	2.24e-05	1.82e-05	0.000113	0.000139	9.49e-05	4.03e-05	1.53e-05	3.28e-05	0.000288	0.000153	0.000105	2.68e-05	4.17e-05	5.12e-05	0.000233	0.000329	0.000121	2.32e-05	2.65e-05	5.09e-05	0.000163	0.000137	0.000146	8.87e-05	8.83e-05	8.31e-05	0.000237	0.00016	6.69e-05	1.42e-05	6.41e-05	4.74e-05	0.000132	8.03e-05	0.000143	6.73e-05	3.37e-05	9.89e-05	0.00016	0.000202	0.00045	5.12e-05
Oxidized glutathione	3.18e-05	4.5e-05	5.04e-05	0.000116	0.000123	0.000119	1.49e-05	3.37e-05	6.35e-06	9.59e-05	2.1e-05	7.58e-05	4.31e-05	4.47e-05	7.84e-05	3.07e-05	7.29e-05	4.41e-05	4.64e-06	3.11e-05	3.54e-05	0.000155	0.000157	0.00011	3.02e-05	2.25e-05	9.68e-06	3.7e-05	5.23e-05	6.61e-05	2.24e-05	2.81e-05	2.89e-05	7.14e-05	3.69e-05	3.62e-05	3.76e-05	3.86e-05	3.07e-05	3.18e-05	7.05e-05	3e-05	2.38e-05	3.63e-05	7.28e-05	5.7e-05	6.27e-05	4.54e-05	3.01e-05
Oxoadipic acid	0.00016	0.000124	0.000152	9.67e-05	8.69e-05	9.78e-05	0.000181	0.000195	0.000244	0.000152	0.000122	0.000122	0.000173	0.000148	0.00017	0.000136	0.000123	0.000118	0.000194	0.000186	0.000199	7.09e-05	7.74e-05	8.3e-05	0.000148	0.000173	0.000198	0.000114	0.000117	0.000128	0.000163	0.000135	0.000134	0.000116	0.000121	0.000113	0.000193	0.000173	0.000211	0.000187	0.000186	0.00016	0.000152	0.000178	0.000139	0.000119	0.000124	0.000114	0.000192
Oxoglutaric acid	0.00115054	0.00101887	0.00113134	0.000317	0.000372	0.000587	0.00076	0.000837	0.00109331	0.000787	0.000799	0.000577	0.000716	0.000718	0.000952	0.000672	0.000586	0.000578	0.00107438	0.00116156	0.0010801	0.000416	0.000583	0.000311	0.000802	0.000918	0.000949	0.000326	0.000439	0.000355	0.000683	0.000839	0.000758	0.000902	0.000975	0.000679	0.000814	0.00107383	0.00086	0.000777	0.000734	0.000747	0.00100053	0.00110503	0.000869	0.000744	0.000774	0.000775	0.000742
Palmitic acid	0.0122357	0.00892447	0.00825429	0.00667997	0.00830517	0.00785173	0.00683448	0.00947209	0.00712048	0.00868448	0.0094594	0.00862899	0.00489302	0.00810543	0.00727395	0.00673962	0.00859321	0.0054206	0.0114191	0.00704971	0.010785	0.0107886	0.0113376	0.00785148	0.010372	0.00808023	0.0084561	0.00699618	0.00962659	0.00823808	0.00652498	0.00533218	0.00558221	0.0085643	0.0106944	0.00755707	0.00544878	0.00437945	0.00492603	0.00890699	0.00529352	0.0072655	0.00802601	0.00840947	0.0072829	0.0113484	0.0135766	0.00686095	0.00600179
Palmitoleic acid	5.72e-05	4.32e-05	5.86e-05	1.98e-05	4.82e-05	4.32e-05	6.68e-05	5.47e-05	0.000108	3.52e-05	7.28e-05	3.43e-05	1.99e-05	3.16e-05	3.66e-05	3.35e-05	4.63e-05	1.57e-05	6.13e-05	3.33e-05	4.88e-05	5.17e-05	4.03e-05	2.98e-05	0.000167	8.57e-05	5.68e-05	5.12e-05	6.22e-05	5.02e-05	4.67e-05	3.55e-05	1.05e-05	5.15e-05	6.97e-05	3.26e-05	8.33e-05	2.25e-05	1.11e-05	6.73e-05	5.21e-05	0.000129	3.13e-05	2.73e-05	1.76e-05	2.07e-05	2.54e-05	2.29e-05	1.73e-05
Pantothenic acid	0.00103327	0.000968	0.00107298	0.000634	0.000648	0.000731	0.00101224	0.00109019	0.00120251	0.000915	0.00079	0.000971	0.000957	0.00105495	0.000874	0.000712	0.000712	0.000642	0.00113747	0.00132622	0.00118672	0.000549	0.000663	0.000675	0.000889	0.000941	0.000979	0.00027	0.000631	0.00066	0.0014189	0.000919	0.000921	0.000517	0.000665	0.000622	0.00119267	0.0012224	0.00122618	0.0010056	0.00091	0.000588	0.000928	0.00109213	0.000806	0.000824	0.000739	0.000853	0.00134644
p-Coumaroyl quinic acid	0.000278	0.000412	0.000353	0.000747	0.000659	0.000733	0.000171	0.000339	0.000275	0.000407	0.000815	0.000821	0.000147	0.000273	0.000279	0.000331	0.00024	0.000328	0.000427	0.000288	0.000373	0.000774	0.00086	0.000693	0.00147108	0.000965	0.0013888	0.000411	0.00189482	0.00261134	0.00025	0.000235	0.000152	0.00024	0.000213	0.000245	0.00144152	0.00164533	0.00151241	0.00161672	0.00135091	0.00138928	0.00102714	0.00086	0.000988	0.00172687	0.00125808	0.00146223	0.000297
Phenylacetaldehyde	3.36e-05	8.51e-06	1.32e-05	3.59e-05	4.79e-05	3.12e-05	1.89e-05	2.48e-05	1.99e-05	5.98e-05	3.3e-05	5.79e-05	2.18e-05	3.3e-06	1.23e-05	3.78e-05	4.25e-05	3.73e-05	1.43e-05	2.47e-05	2.34e-05	0.000103	7.07e-05	8.72e-05	1.89e-05	2.36e-05	2.71e-05	1.46e-05	6.5e-05	3.71e-05	2.1e-05	1.11e-05	1.75e-05	6.9e-05	7.78e-05	6.89e-05	3.94e-05	2.47e-05	2.97e-05	4.49e-05	4.59e-05	4.96e-05	1.94e-05	1.12e-05	1.66e-05	7.47e-05	8.8e-05	8.39e-05	2.31e-05
Phosphoribosylformylglycineamidine	2.76e-05	6.57e-06	1.13e-05	1.02e-05	1.86e-05	1.05e-05	4.18e-05	1.31e-05	1.69e-05	7.44e-05	5.84e-05	3.71e-05	3.7e-05	3.07e-05	1.83e-05	3.1e-05	3.32e-05	3.6e-05	2.82e-08	1.36e-05	7.83e-06	2.45e-05	4.06e-06	1.34e-05	1.6e-05	3.31e-05	2.65e-05	7.02e-06	6.64e-05	6.75e-05	1.17e-05	1.51e-05	2.21e-05	3.92e-05	5.38e-08	6.05e-06	2.83e-05	1.54e-05	1.77e-05	3.41e-05	3.41e-05	6.19e-05	1.1e-05	1.78e-08	2.13e-06	9.35e-06	2.31e-06	1.61e-05	2.78e-05
Phosphorylcholine	6.52e-05	7.48e-05	5.62e-05	2.72e-05	4.07e-05	3.42e-05	0.000113	0.00014	0.000107	3.1e-05	3.62e-05	5.23e-05	7.92e-05	8.07e-05	0.000111	4.66e-05	5.22e-05	4.36e-05	9.41e-05	0.000102	6.34e-05	2.42e-05	2.36e-05	1.74e-05	7.36e-05	7.03e-05	6.51e-05	4.96e-05	6.37e-05	2.85e-05	7.63e-05	4.1e-05	4.26e-05	4.97e-05	4.84e-05	5e-05	8.4e-05	7.68e-05	8.85e-05	4.82e-05	5.23e-05	3.54e-05	5.33e-05	6.58e-05	4.33e-05	2.44e-05	4.16e-05	1.24e-05	6.59e-05
Propionic acid	0.00208923	0.0017644	0.00137775	0.000865	0.000631	0.000648	0.00136967	0.00127327	0.00121042	0.000882	0.000645	0.00104478	0.00158215	0.00126903	0.00135057	0.000969	0.000822	0.00076	0.00154382	0.00139694	0.00150333	0.000784	0.000689	0.000654	0.00122983	0.00154097	0.00134632	0.000794	0.000995	0.00110731	0.00104625	0.00103668	0.000873	0.000952	0.000934	0.000842	0.00184331	0.00168671	0.00170187	0.000934	0.00106879	0.00100427	0.00110098	0.00117359	0.00114857	0.000858	0.000698	0.000749	0.00133369
Pyroglutamic acid	0.000493	0.000473	0.000392	0.000262	0.000374	0.000431	0.000484	0.00157839	0.000656	0.00072	0.000561	0.000529	0.000542	0.000685	0.00072	0.000466	0.000486	0.000498	0.000616	0.000434	0.000466	0.000519	0.00053	0.000466	0.000735	0.000539	0.000377	0.000941	0.000275	0.000241	0.000261	0.000392	0.000296	0.000347	0.000292	0.00036	0.000455	0.000364	0.000343	0.000387	0.000508	0.000481	0.000444	0.000506	0.000369	0.000651	0.000547	0.000597	0.000741
Pyruvaldehyde	0.0120647	0.01159	0.0119139	0.00229491	0.00148524	0.000922	0.0134632	0.0120652	0.0131211	0.00157999	0.00029	0.00235024	0.0132095	0.0109892	0.0119593	0.00191847	0.00211649	0.00262953	0.0136928	0.0135	0.0128045	0.00198866	0.00108547	0.00195995	0.0107984	0.0119507	0.0141458	0.00747828	0.00152222	0.00292673	0.0100092	0.0108217	0.0109454	0.00186615	0.00253964	0.00219016	0.014641	0.0156797	0.0141573	0.00134636	0.00333831	0.00277213	0.0133689	0.0140034	0.0141435	0.00251046	0.00142818	0.00219641	0.0127864
Pyruvic acid	0.00433781	0.00393277	0.00313079	0.000762	0.000908	0.00116069	0.0027501	0.00294573	0.00337495	0.00124575	0.00145953	0.00092	0.00339365	0.00306011	0.00340571	0.0015192	0.000969	0.000831	0.0037645	0.00369731	0.00310354	0.0011779	0.0012524	0.00052	0.00284027	0.00301869	0.0030889	0.00147409	0.00111423	0.000854	0.00195974	0.00274075	0.0022909	0.00133687	0.00134696	0.000628	0.00284786	0.0034704	0.00295566	0.00134232	0.00113804	0.00149496	0.00253212	0.00284872	0.0024119	0.000705	0.00115085	0.00106351	0.00322258
Quercitrin/Kaempferol-3-O-glucoside	0.0152893	0.0238482	0.0358558	0.0645439	0.0666699	0.0287004	0.020336	0.0100749	0.0119661	0.00686848	0.0149112	0.00496454	0.0182917	0.0148452	0.0135837	0.0236588	0.0459192	0.0445466	0.00639682	0.0255026	0.0264116	0.0189873	0.0336257	0.0355986	0.0347102	0.0342362	0.036279	0.00690834	0.0639723	0.0504161	0.0676739	0.0511007	0.0647131	0.0757154	0.0285095	0.0802072	0.0240868	0.018254	0.0220832	0.0125706	0.0241359	0.0362196	0.0202275	0.00404469	0.0165577	0.0424891	0.0209404	0.0215841	0.0185707
Raffinose/Dextrin	0.000147	0.000146	0.000124	6.28e-05	5.6e-05	9.45e-05	0.000104	0.00014	0.000172	3.54e-05	6.32e-05	3.2e-05	0.000238	0.000263	0.000232	0.00012	0.000113	0.000103	0.000163	0.000152	0.00019	4.21e-05	0.000107	4.84e-05	0.000159	0.000167	0.000242	0.000284	2.3e-05	5.81e-05	4.46e-05	8.38e-05	3.98e-05	4.93e-05	6.36e-05	4.5e-05	0.000164	0.000215	0.000163	7.78e-05	4.47e-05	3.87e-05	0.000232	0.000301	0.000246	5.9e-05	6.03e-05	6.77e-05	0.000166
Riboflavin	6.1e-05	6.39e-05	4.73e-05	4.11e-05	7.01e-05	4.59e-05	5.75e-05	4.06e-05	7.08e-05	3.86e-05	3.45e-05	2.61e-05	7.5e-05	6.21e-05	8.85e-05	3.01e-05	3.62e-05	1.73e-05	5.9e-05	6.87e-05	7.36e-05	4.01e-05	2.53e-05	1.21e-05	4.79e-05	6.22e-05	7.64e-05	2.34e-05	5.02e-05	6.34e-05	2.87e-05	4.21e-05	3.13e-05	3.61e-05	3.19e-05	2.68e-05	8.75e-05	0.000102	6.91e-05	7.32e-05	4.73e-05	9.17e-05	6.23e-05	7.29e-05	7.17e-05	3.23e-05	2.12e-05	2.51e-05	6.2e-05
Rutin/Quercetin 3-O-rhamnoside 7-O-glucoside	0.000572	0.000611	0.000514	0.00102755	0.00109269	0.00115544	0.000541	0.000397	0.000492	0.00108588	0.000813	0.000836	0.000456	0.000512	0.000581	0.000902	0.000861	0.000805	0.000547	0.000429	0.000489	0.000913	0.00121927	0.00126734	0.000577	0.000582	0.000707	0.0004	0.00195904	0.00173853	0.000554	0.000684	0.000568	0.0016053	0.00152424	0.00137407	0.000645	0.000723	0.000583	0.00167399	0.00146278	0.00167288	0.000397	0.000547	0.000451	0.000982	0.00116609	0.0011653	0.000315
Saccharopine	1.46e-05	6.78e-06	2.21e-05	2.1e-05	1.54e-05	2.21e-05	1.18e-05	1.85e-05	2.54e-05	5.67e-06	1.12e-05	7.7e-06	2.16e-05	2.12e-05	2.16e-05	9.41e-06	2.19e-05	2.98e-05	9.42e-06	2.84e-05	1.26e-05	3.88e-05	1.44e-05	2.22e-05	3.7e-06	6.24e-08	7.31e-06	1.05e-05	1.13e-07	5.1e-06	2.5e-06	3.74e-06	1.02e-06	7.28e-06	4.91e-06	4.68e-06	6.87e-06	4.47e-06	1.72e-05	8.58e-06	3.57e-06	9.45e-08	7.75e-06	2.62e-05	2.37e-05	2.76e-06	2e-05	1.63e-05	8.35e-06
Shikimic acid	0.0006	0.00051	0.000506	0.00028	0.00033	0.000353	0.000672	0.000564	0.000683	0.000385	0.000371	0.000407	0.000597	0.000411	0.000452	0.000361	0.000307	0.000268	0.000776	0.000866	0.000916	0.000321	0.000292	0.000261	0.000841	0.001	0.00096	0.000323	0.000393	0.000353	0.000734	0.000613	0.00055	0.00033	0.000381	0.000272	0.000808	0.000747	0.000841	0.000414	0.000392	0.000361	0.000806	0.000619	0.000568	0.000519	0.000492	0.000406	0.000727
Sinapoyl aldehyde	7.55e-05	6.11e-05	7.17e-05	3.57e-05	4.08e-05	5.58e-05	6.61e-05	4.15e-05	3.81e-05	6.44e-05	4.91e-05	7.99e-05	2.62e-05	4.74e-05	3.68e-05	3.96e-05	4.37e-05	2.91e-05	4.78e-05	4.07e-05	7.54e-05	6.55e-05	5.69e-05	6.05e-05	6.6e-05	7.86e-05	5.55e-05	2.72e-05	3.9e-05	5.38e-05	6.31e-05	8.05e-05	6.08e-05	4.03e-05	4.59e-05	5.45e-05	5.96e-05	5.2e-05	7.11e-05	4.75e-05	5.35e-05	4.66e-05	4.64e-05	5.18e-05	3.9e-05	3.27e-05	5.3e-05	3.12e-05	5.46e-05
Sorbitol	3.72e-05	3.71e-05	8.7e-06	3.03e-05	4.94e-05	6.41e-05	3.14e-05	2.38e-06	2.6e-05	5.86e-05	3.84e-05	4.61e-05	6.79e-05	0.000104	6.6e-05	3.12e-05	4.55e-05	4.96e-05	1.15e-05	2.94e-05	1.42e-05	5.46e-05	6.86e-05	1.32e-05	2.31e-05	2.11e-05	5.74e-06	5.08e-05	2.82e-05	4.44e-05	9.59e-06	1.24e-05	2.73e-05	7.81e-05	2.57e-05	1.41e-06	3.86e-05	1.62e-05	9.84e-06	5.13e-05	6.47e-05	3.82e-05	1.51e-05	8.7e-06	9.31e-06	2.81e-05	2.39e-05	2.99e-05	2.97e-05
Succinic acid	0.00372022	0.00304324	0.0045154	0.00132499	0.00136947	0.00122624	0.00315702	0.00303598	0.00314607	0.00195175	0.00146958	0.0017107	0.00451798	0.0045093	0.00461115	0.00223626	0.00205534	0.00184242	0.00413205	0.00436105	0.0044405	0.00165567	0.00153772	0.00114938	0.00291156	0.00436474	0.0040371	0.0022393	0.00157764	0.001778	0.00205195	0.00213812	0.00244484	0.00270344	0.00220123	0.00173508	0.00617837	0.00522927	0.00449866	0.00212656	0.00219306	0.00221265	0.00495426	0.00567695	0.00591519	0.00219026	0.0016476	0.00196295	0.00281022
Succinic acid semialdehyde	0.00495172	0.00369912	0.00349683	0.00151836	0.00134018	0.00120499	0.00350516	0.00349043	0.00379926	0.00167407	0.00121225	0.00170452	0.00580669	0.00470737	0.0046566	0.00192278	0.00165648	0.00157282	0.00447889	0.00409854	0.00424697	0.00182695	0.00149238	0.0010444	0.00378191	0.00379242	0.00358083	0.00158926	0.00184732	0.00187157	0.00275673	0.00352371	0.00294617	0.00180964	0.00124975	0.00165668	0.00380713	0.00437687	0.00412261	0.00168655	0.00195536	0.00219338	0.00362649	0.00389914	0.00368259	0.00147412	0.00166966	0.00164638	0.00475971
Sucrose	0.00764092	0.00827642	0.00298784	0.00881512	0.0123827	0.0124357	0.00563664	0.00509494	0.0062799	0.00840049	0.00783324	0.0061798	0.00961346	0.00558803	0.00544547	0.0133372	0.0126611	0.0141616	0.00343155	0.00568176	0.0023912	0.00970794	0.0122652	0.0101734	0.00326239	0.00316454	0.0035119	0.0133866	0.00796687	0.00810611	0.00105993	0.00335215	0.00350428	0.0112574	0.00960415	0.00920438	0.00449376	0.00563896	0.00744601	0.0101573	0.00897244	0.0117295	0.00735682	0.00856578	0.00561663	0.0123338	0.00979617	0.0151727	0.00695504
Sucrose/ Trehalose-6-phosphate	7.13e-05	6.37e-05	7.65e-05	0.000208	0.000199	0.000217	7.58e-05	6.29e-05	8.09e-05	0.000139	0.000147	0.000119	5.77e-05	8.27e-05	9.47e-05	0.000136	0.000142	0.000163	6.36e-05	6.95e-05	8.08e-05	0.000178	0.00023	0.000218	7.47e-05	5.61e-05	9.85e-05	0.000256	0.000115	0.000173	3.73e-05	9.9e-05	8.77e-05	0.000204	0.000242	0.000176	6.38e-05	9.69e-05	7.91e-05	0.000219	0.000133	0.000138	0.000113	0.000112	9.99e-05	0.000305	0.000255	0.000392	5.51e-05
Sulfate	0.0249191	0.0239099	0.0246015	0.0892116	0.095763	0.101233	0.0131595	0.022392	0.0155512	0.0815987	0.086441	0.0814275	0.0684359	0.0590081	0.0519861	0.120372	0.087277	0.0884573	0.0216743	0.0221028	0.028105	0.131442	0.132238	0.113915	0.0300818	0.0264123	0.036709	0.0984044	0.0338179	0.062739	0.0265559	0.0308403	0.0276848	0.0757457	0.0719726	0.0707974	0.02189	0.0209322	0.0262469	0.0476297	0.0511718	0.0537638	0.0358952	0.04013	0.0457426	0.0963328	0.107426	0.109652	0.0238539
trans-Ferulic acid	0.00101393	0.00107575	0.00106125	0.000919	0.000723	0.000765	0.00116821	0.0012326	0.0010394	0.00146298	0.00129323	0.00230696	0.00110106	0.000859	0.000704	0.000709	0.000674	0.00076	0.00247441	0.00198533	0.00143874	0.000738	0.000836	0.000712	0.00232216	0.00209482	0.00236961	0.000453	0.00126455	0.00130191	0.00182818	0.00162221	0.00102972	0.000863	0.00108297	0.00111426	0.00207748	0.00176446	0.00185759	0.00184144	0.00160878	0.00129321	0.00155231	0.00128218	0.00115104	0.00113486	0.00128228	0.000795	0.00166477
UDP-L-arabinose	7.25e-05	9.68e-05	5e-05	2.56e-05	1.95e-05	2.76e-05	6.31e-05	8.41e-05	0.000106	3.78e-05	2.57e-05	1.98e-05	9.06e-05	9.71e-05	9.19e-05	2.74e-05	1.25e-05	4.21e-06	1.87e-05	4.88e-05	3.16e-05	6.16e-06	2.32e-05	3.39e-05	0.00011	8.39e-05	0.000108	7.97e-06	2.08e-05	7.99e-06	2.19e-05	2e-05	2.01e-05	2.17e-06	3.01e-05	1.33e-05	0.000103	0.000139	0.000155	3.14e-05	3.32e-05	3.26e-05	6.85e-05	8.15e-05	1.97e-05	1.1e-05	3.62e-05	1.96e-05	0.000154
Uridine	8.99e-05	7.15e-05	7.77e-05	6.32e-05	2.39e-05	3.33e-05	2.94e-05	3.94e-05	1.58e-05	3.06e-05	1.58e-05	3.41e-05	5.23e-05	0.000107	9.83e-05	3.51e-05	4.62e-05	2.64e-05	7.71e-05	5.81e-05	7.88e-05	2.73e-05	4.42e-05	1.88e-05	5.41e-05	4.3e-05	1.92e-05	7.97e-06	8.65e-06	3.63e-05	7.25e-05	4.8e-05	5.51e-05	3.96e-05	3.3e-05	3.55e-05	5.1e-05	3.89e-05	2.89e-05	3.17e-05	5.89e-06	5.24e-06	3.04e-05	6.45e-05	5.44e-05	1.43e-05	5.3e-05	1.32e-05	1.68e-06
Uridine 5'-monophosphate	0.000156	0.000194	0.000116	0.000188	0.000253	0.000246	0.000177	0.000204	0.000239	0.000438	0.000512	0.000394	0.000445	0.000333	0.000467	0.000711	0.000522	0.000428	0.000159	0.000262	0.000153	0.000328	0.000454	0.000489	0.000101	0.000157	0.000203	0.00038	0.000161	0.00015	0.000111	0.000241	0.000182	0.000276	0.000252	0.000105	0.000116	0.00021	0.00028	0.000348	0.000188	0.000245	0.000219	0.000288	0.00023	0.000557	0.000348	0.000527	0.000157
Uridine diphosphate glucose	0.000586	0.000658	0.000411	0.000195	0.000185	0.000319	0.000477	0.000624	0.000617	0.000223	0.000301	0.000219	0.00074	0.00108848	0.00120793	0.000314	0.000257	0.0002	0.000389	0.00044	0.000196	0.000207	0.00031	0.000254	0.00071	0.000617	0.00087	0.000118	0.000125	0.0002	0.000266	0.000467	0.000438	0.000134	0.000271	0.000169	0.000789	0.00117091	0.00126319	0.000263	0.00021	0.000231	0.000622	0.000751	0.000261	0.000223	0.000238	0.000238	0.00101311
Xanthosine	7.23e-05	6.24e-05	8.14e-05	4.54e-05	3.89e-05	4.51e-05	7.9e-05	7.19e-05	0.000111	7.46e-05	6.57e-05	6.14e-05	0.000173	0.00019	0.000158	0.000102	9.66e-05	9.62e-05	8.66e-05	6.86e-05	8.42e-05	3.35e-05	3.49e-05	1.71e-05	0.000221	0.000203	0.000294	3.11e-05	0.000132	0.000192	8.21e-05	0.000115	9.32e-05	6.65e-05	6.47e-05	4.58e-05	0.000339	0.000401	0.000337	0.00021	0.000188	0.000168	5.18e-05	5.95e-05	4.82e-05	2.4e-05	3.07e-05	3.2e-05	8.22e-05
[truncated: 29 more columns]

## Sheet: Table S4
Table S4
Annotated flavonoid derivatives in the root of 13 tef genotypes.Genotypes: 352 = 494352; 358 = 494358; BAL = Balami; BET = Beten; DAB = Dabbi; GEA = Gea-lamie; KARA = Karadebi; MAG = Magna; RED = Red dabi; ROS = Rosea; TUL = Tullu nasy; VAR = Variegata ; Groups: (CR = control root, SR= salt root). 'Label' corresponds to sample name in the vials and 'class' to control and salt groups.
>LABEL	352-CR1	352-CR2	352-CR3	352-SR1	352-SR2	352-SR3	358-CR1	358-CR2	358-CR3	358-SR1	358-SR2	358-SR3	BAL-CR1	BAL-CR2	BAL-CR3	BAL-SR1	BAL-SR2	BAL-SR3	BET-CR1	BET-CR2	BET-CR3	BET-SR1	BET-SR2	BET-SR3	DAB-CR1	DAB-CR2	DAB-CR3	DAB-SR1	DAB-SR2	DAB-SR3	DES-CR1	DES-CR2	DES-CR3	DES-SR1	DES-SR2	DES-SR3	GEA-CR1	GEA-CR2	GEA-CR3	GEA-SR1	GEA-SR2	GEA-SR3	KARA-CR1	KARA-CR2	KARA-CR3	KARA-SR1	KARA-SR2	KARA-SR3	MAG-CR1
Class	Control	Control	Control	Salt	Salt	Salt	Control	Control	Control	Salt	Salt	Salt	Control	Control	Control	Salt	Salt	Salt	Control	Control	Control	Salt	Salt	Salt	Control	Control	Control	Salt	Salt	Salt	Control	Control	Control	Salt	Salt	Salt	Control	Control	Control	Salt	Salt	Salt	Control	Control	Control	Salt	Salt	Salt	Control
Kaempferol 3-O-rhamnoside-7-O-glucoside	0.00162376	0.00175789	0.00164109	0.00166961	0.00165061	0.00167167	0.00128993	0.0010769	0.00123926	0.00172411	0.00159493	0.0014429	0.00229024	0.00184805	0.00214667	0.00327202	0.00318328	0.00322207	0.0015997	0.00151658	0.00158134	0.00154299	0.00188704	0.00195064	0.0019787	0.00165929	0.00188108	0.000619	0.00278197	0.00261862	0.0062698	0.00644182	0.00609299	0.00637798	0.00530578	0.0052982	0.00166911	0.00180673	0.00162384	0.00195516	0.00171066	0.0018734	0.00100427	0.0010617	0.000947	0.00153563	0.00157277	0.00143739	0.00263356
Kaempferol/Luteolin	1.7e-05	2.69e-05	1.19e-05	0.00129566	0.000874	0.000986	5.45e-05	2.07e-05	3.28e-05	0.000496	0.000324	0.000334	0.000322	0.000217	0.000223	0.00101424	0.00093	0.00101577	3.69e-05	3.87e-06	4.5e-06	0.000533	0.000505	0.000466	5.61e-05	6.58e-05	6.04e-05	3.1e-05	0.000642	0.00101438	1.1e-05	2.34e-05	9.66e-06	0.000675	0.000488	0.00061	4.58e-05	3.14e-05	2.59e-05	0.000512	0.000498	0.000514	5.39e-05	4e-05	3.74e-05	0.00109493	0.000766	0.000998	2.23e-05
Quercitrin/Kaempferol-3-O-glucoside	0.0152893	0.0238482	0.0358558	0.0645439	0.0666699	0.0287004	0.020336	0.0100749	0.0119661	0.00686848	0.0149112	0.00496454	0.0182917	0.0148452	0.0135837	0.0236588	0.0459192	0.0445466	0.00639682	0.0255026	0.0264116	0.0189873	0.0336257	0.0355986	0.0347102	0.0342362	0.036279	0.00690834	0.0639723	0.0504161	0.0676739	0.0511007	0.0647131	0.0757154	0.0285095	0.0802072	0.0240868	0.018254	0.0220832	0.0125706	0.0241359	0.0362196	0.0202275	0.00404469	0.0165577	0.0424891	0.0209404	0.0215841	0.0185707
Leucodelphinidin	0.000158	0.000141	0.000263	8.61e-05	6.62e-05	6.07e-05	0.00021	0.000167	6.53e-05	7.1e-05	4.67e-05	5.72e-05	9.72e-05	8.05e-05	4.93e-05	5.34e-05	7.27e-05	6.05e-05	1.88e-05	0.000153	0.000167	4.13e-05	8.17e-05	6.34e-05	0.00015	0.000144	0.000122	2.03e-05	7.81e-05	5.91e-05	0.000682	0.000262	0.0006	0.000126	7.93e-05	0.000153	0.000145	0.000107	0.000137	6.28e-05	2.57e-05	6.39e-05	0.000144	8e-05	0.000114	9.63e-05	4.77e-05	7.83e-05	0.000212
Naringenin/Naringenin chalcone/Butein	2.1e-05	7.91e-06	8.33e-06	9.16e-05	0.000107	8.38e-05	1.59e-05	7.74e-06	6.36e-06	4.97e-05	2.8e-05	2.53e-05	8.8e-06	7.16e-06	1.09e-05	4.48e-05	6.98e-05	2.46e-05	4.3e-06	1.3e-05	9e-06	5.55e-05	6.58e-05	6.84e-05	1.1e-05	2.2e-05	1.83e-05	2.93e-05	0.000109	9.29e-05	1.59e-05	1.83e-05	1.17e-05	7.86e-05	9.08e-05	6.69e-05	1.76e-05	1.17e-05	7.61e-06	5.29e-05	3.01e-05	5.44e-05	1.27e-05	1.17e-05	2.5e-05	6.15e-05	9.57e-05	4.68e-05	1.14e-05
Ortho-Hydroxyphenylacetic acid	0.000255	0.000217	0.000282	0.000143	0.000149	0.00017	0.000248	0.000203	0.000245	0.00031	0.000224	0.000241	0.000126	0.000121	0.000121	0.000123	0.000142	9.87e-05	0.000717	0.00044	0.000341	0.00036	0.000427	0.000359	0.000279	0.000238	0.000252	9.02e-05	0.000217	0.000159	0.000425	0.000238	0.000201	0.000176	0.000197	0.000223	0.0002	0.000155	0.000183	0.0002	0.000156	0.000151	0.000293	0.00027	0.000217	0.0002	0.000282	0.000167	0.000331
Pelargonidin 3-O-glucoside	5.63e-05	4.57e-05	5.65e-05	3.7e-05	7.39e-05	4.2e-05	0.000208	0.000159	0.000218	0.000147	9.18e-05	0.000171	2.95e-05	4.58e-05	4.64e-05	5.89e-05	5.01e-05	4.5e-05	7.17e-05	3.27e-05	2.57e-05	3.94e-05	8.57e-05	3.61e-05	0.000138	0.000154	0.000149	2.01e-05	0.000206	0.000141	8.58e-05	8.5e-05	9.56e-05	9.26e-05	5.67e-05	9.24e-05	0.000105	0.000116	6.54e-05	7.69e-05	9.46e-05	0.000129	9.24e-05	0.000107	0.000105	0.000123	0.000168	7.67e-05	0.000209
Quercetin 3-glucoside	0.000335	0.000468	0.000413	0.00120238	0.00116365	0.00121014	0.000624	0.000542	0.000611	0.00185066	0.00176343	0.00185501	0.000188	0.000352	0.00046	0.00224306	0.00241883	0.0025614	0.000369	0.000133	0.000302	0.000992	0.00132578	0.00137985	0.00092	0.000635	0.000612	0.000481	0.0016144	0.00139928	0.00101014	0.00101236	0.000768	0.00122481	0.00161192	0.00158356	0.00036	0.000406	0.000455	0.00111004	0.000892	0.000777	0.000177	0.000263	0.000264	0.00140398	0.00160976	0.00112534	0.00035
Quercetin/Fructose 1,6-bisphosphate	1.21e-06	5.08e-06	5.93e-06	3.22e-06	1.1e-05	1.85e-05	5.35e-07	8.66e-06	9.43e-08	4.74e-06	1.56e-05	1.61e-06	5.32e-06	6.81e-07	3.55e-06	2.37e-06	1.69e-06	1.06e-06	1.25e-06	2.55e-06	9.07e-07	2.52e-06	3.43e-06	9.41e-06	1.15e-06	1.11e-06	7.81e-06	1.15e-06	9.43e-06	1.62e-06	1.71e-06	1.02e-06	4.28e-07	4.36e-06	1.43e-05	1.44e-06	4.67e-06	5.87e-06	3.35e-06	1.16e-05	3.69e-06	4.18e-06	1.46e-05	1.49e-06	2.42e-06	1.12e-06	1.49e-06	1.88e-06	1.12e-06
Resveratrol	2.89e-05	3.01e-05	3.93e-05	5.53e-05	5.92e-05	5.96e-05	3.5e-05	8.27e-05	5.36e-05	5.1e-05	7.91e-05	4.95e-05	1.11e-05	3.13e-05	2.83e-05	6.57e-05	6.86e-05	5.6e-05	2.64e-05	1.24e-05	1.47e-05	1.91e-05	4.68e-05	1.99e-05	6.91e-05	1.97e-05	2.82e-05	3.26e-05	4.76e-05	3.14e-05	1.07e-05	3.55e-05	1.7e-05	3.19e-05	5.87e-05	5.19e-05	1.33e-05	3.48e-05	1.56e-05	9.43e-05	0.000108	4.15e-05	3.52e-05	1.96e-05	2.9e-05	4.03e-05	8.13e-05	5.86e-05	3.79e-05
Rutin/Quercetin 3-O-rhamnoside 7-O-glucoside	0.000572	0.000611	0.000514	0.00102755	0.00109269	0.00115544	0.000541	0.000397	0.000492	0.00108588	0.000813	0.000836	0.000456	0.000512	0.000581	0.000902	0.000861	0.000805	0.000547	0.000429	0.000489	0.000913	0.00121927	0.00126734	0.000577	0.000582	0.000707	0.0004	0.00195904	0.00173853	0.000554	0.000684	0.000568	0.0016053	0.00152424	0.00137407	0.000645	0.000723	0.000583	0.00167399	0.00146278	0.00167288	0.000397	0.000547	0.000451	0.000982	0.00116609	0.0011653	0.000315
Sakuranetin	6.67e-05	6.15e-05	6.86e-05	4.68e-05	9.23e-05	6.93e-05	4.6e-05	3.44e-05	4.43e-05	0.000146	8.83e-05	0.00019	9.27e-05	8.29e-05	9.05e-05	6.73e-05	4.02e-05	3.15e-05	5.11e-05	3.37e-05	9e-05	6.76e-05	6.3e-05	8.02e-05	6.06e-05	6.65e-05	3.89e-05	2.29e-05	3.7e-05	6.17e-05	0.00018	0.000181	0.000205	1.86e-05	6e-05	2.21e-06	3.99e-05	3.36e-05	4.97e-05	7.27e-05	4.87e-05	4.67e-05	3.55e-05	2.9e-05	3.57e-05	3.03e-05	6.11e-05	1.79e-05	8.26e-05
Secoisolariciresinol	3.95e-05	3.49e-05	1.01e-05	0.000103	0.000178	7.21e-05	5.88e-05	0.000108	7.79e-05	0.000186	0.000218	0.000185	4.81e-05	5.15e-05	6.82e-05	0.000135	0.000184	0.000197	1.7e-05	2.24e-05	1.3e-05	0.00013	0.000217	0.000171	1.66e-05	1.54e-05	1.06e-05	0.000264	0.000162	0.00018	9.61e-06	7.7e-06	7.12e-06	0.000169	0.000103	0.000236	7.46e-06	2.11e-05	6.55e-05	0.000293	0.000316	0.000255	5.78e-05	6.13e-05	2.96e-05	0.000197	0.000128	0.000181	5.18e-05
Shikimic acid	0.0006	0.00051	0.000506	0.00028	0.00033	0.000353	0.000672	0.000564	0.000683	0.000385	0.000371	0.000407	0.000597	0.000411	0.000452	0.000361	0.000307	0.000268	0.000776	0.000866	0.000916	0.000321	0.000292	0.000261	0.000841	0.001	0.00096	0.000323	0.000393	0.000353	0.000734	0.000613	0.00055	0.00033	0.000381	0.000272	0.000808	0.000747	0.000841	0.000414	0.000392	0.000361	0.000806	0.000619	0.000568	0.000519	0.000492	0.000406	0.000727
Sinapic acid	5.09e-05	2.91e-05	2.23e-05	3.03e-05	4.68e-05	6.79e-05	3.41e-05	3.4e-05	3.11e-05	0.000136	8.54e-05	8.52e-05	3.44e-05	2.35e-05	2.77e-05	3.42e-05	2.59e-05	2.51e-05	2.85e-05	2.25e-05	3.19e-05	0.000191	0.000191	0.000137	2.1e-05	3.12e-05	4.47e-05	4.6e-05	5.18e-05	5.29e-05	3.48e-05	2.39e-05	1.99e-05	9.25e-05	0.000158	0.000101	5.93e-05	2.24e-05	6.73e-05	6.63e-05	4.21e-05	2.11e-05	6.45e-05	1.02e-05	2.46e-05	0.00011	0.000257	0.000171	5.49e-05
Sinapyl alcohol	5.11e-06	2.97e-06	6.19e-06	2.22e-06	5.96e-06	1.29e-05	1.57e-05	1.48e-05	8.85e-06	7.91e-07	2.21e-06	1.25e-06	7.68e-06	1.34e-05	9.23e-06	6.91e-07	0	0	5.86e-07	1.85e-05	3.34e-05	2.6e-06	3.15e-06	1.99e-06	1.54e-05	1.66e-05	9.3e-06	1.16e-05	1.69e-05	1.18e-05	6.18e-06	1.5e-05	2.98e-06	5.47e-06	1.12e-06	5.92e-06	3.33e-06	6.05e-06	1.53e-06	2.01e-05	5.41e-06	6.09e-09	1.41e-05	9.09e-06	1.61e-05	3.53e-06	2.99e-06	3.08e-06	1.01e-05
trans-Ferulic acid/5-Hydroxyconiferaldehyde	0.00101393	0.00107575	0.00106125	0.000919	0.000723	0.000765	0.00116821	0.0012326	0.0010394	0.00146298	0.00129323	0.00230696	0.00110106	0.000859	0.000704	0.000709	0.000674	0.00076	0.00247441	0.00198533	0.00143874	0.000738	0.000836	0.000712	0.00232216	0.00209482	0.00236961	0.000453	0.00126455	0.00130191	0.00182818	0.00162221	0.00102972	0.000863	0.00108297	0.00111426	0.00207748	0.00176446	0.00185759	0.00184144	0.00160878	0.00129321	0.00155231	0.00128218	0.00115104	0.00113486	0.00128228	0.000795	0.00166477
(-)-Pinoresinol	9.11e-05	9.92e-05	8.76e-05	0.000174	0.000196	0.000176	0.000172	0.000141	0.000132	0.000244	0.000217	0.000351	2.76e-05	3.57e-05	3.84e-05	0.000104	0.00011	8.47e-05	0.000118	9.78e-05	0.000113	0.000109	0.0001	0.000125	0.000165	0.000134	8.58e-05	4.36e-05	0.000156	0.00017	9.17e-05	9.84e-05	8.83e-05	0.000154	0.000146	0.000165	0.000156	0.000136	0.000171	0.000172	0.000134	0.000193	0.000104	1.89e-05	4.97e-05	0.00014	0.000141	9.2e-05	0.000128
3,4-Dihydroxyphenylglycol	6.2e-05	5e-05	5.78e-05	3.37e-05	2.86e-05	2.13e-05	4.51e-05	4.78e-05	6.27e-05	2.9e-05	2.97e-05	2.44e-05	3.29e-05	3.59e-05	1.85e-05	2.48e-05	1.84e-05	2.95e-05	4.21e-05	7.46e-05	3.3e-05	1.03e-05	3.14e-05	2.99e-05	3.34e-05	5.68e-05	4.48e-05	1.5e-05	3.2e-05	2.6e-05	5.16e-05	5.32e-05	4.65e-05	2.83e-05	3.78e-05	3.03e-05	5.32e-05	6.93e-05	6.13e-05	4.97e-05	2.66e-05	3.34e-05	3.62e-05	2.09e-05	1.42e-05	1.59e-05	1.3e-05	1.56e-05	5.89e-05
4-Coumaroylshikimate	0.000107	6.47e-05	6.5e-05	8.93e-05	7.89e-05	5.15e-05	0.000149	0.000127	0.000136	0.000163	0.00015	0.000127	7.72e-05	0.000132	8.38e-05	7.51e-05	8.2e-05	7.57e-05	8.21e-05	8.67e-05	6.67e-05	0.000116	9.24e-05	8.8e-05	5.8e-05	8.86e-05	6.2e-05	6.81e-05	0.000146	9.25e-05	8.4e-05	9.83e-05	8.26e-05	0.00011	7.13e-05	3.83e-05	8.55e-05	6.73e-05	6.74e-05	0.000104	7.4e-05	0.000117	6.14e-05	5.08e-05	6.12e-05	7.8e-05	8.85e-05	0.000114	0.000114
Apigenin	3.01e-05	1.52e-05	1.76e-05	4.96e-05	2.66e-05	1.18e-05	2.21e-05	2.3e-05	5.26e-06	5.03e-05	4.42e-05	9.25e-05	9.89e-06	6.89e-06	1.62e-06	1.2e-05	2.12e-05	1.25e-05	1.93e-05	1.12e-05	3e-05	1.54e-05	4.05e-05	1.56e-05	2.97e-05	3.18e-05	1.81e-05	1.79e-05	9.82e-05	8.95e-05	1.36e-05	8.42e-06	1.31e-05	5.23e-05	2.83e-05	4.17e-05	2.18e-05	1.28e-05	1.76e-05	0.0001	6e-05	5.38e-05	2.9e-05	3.37e-05	2.19e-05	6.89e-05	3.69e-05	3.08e-05	3.3e-05
Caffeic aldehyde/Coumaric acid/4-Hydroxycinnamic acid	0.000179	0.000144	0.000149	0.000244	0.000246	0.000307	0.000203	0.000204	0.000192	0.0003	0.000288	0.000276	0.000133	0.000153	0.00019	0.000337	0.000404	0.000309	0.000155	0.000165	0.000206	0.000329	0.000407	0.000269	0.000144	0.000151	0.000108	0.000113	0.000252	0.000266	0.000214	0.00019	0.000194	0.000279	0.000275	0.000212	0.000144	0.000144	0.000117	0.000325	0.000236	0.000265	0.000127	0.000146	0.000135	0.000242	0.000329	0.000259	0.00012
Caffeyl alcohol	4.68e-05	3.54e-05	5.9e-05	1.98e-05	1.59e-05	1.92e-05	3.96e-05	3.11e-05	4.48e-05	4e-05	3.16e-05	2.74e-05	2.64e-05	2.39e-05	3.14e-05	2.52e-05	1.02e-05	5.06e-06	4.85e-05	3.99e-05	3.14e-05	1.72e-05	8.89e-06	2.25e-05	5.52e-05	5.63e-05	7.45e-05	1.97e-05	3.94e-05	1.75e-05	6.06e-05	4.38e-05	3.84e-05	3.19e-05	3.02e-05	3.01e-05	3.7e-05	4.82e-05	4.18e-05	4.08e-05	3.84e-05	1.48e-05	4.35e-05	2.78e-05	2.94e-05	2.5e-05	3.12e-05	3.02e-05	3.58e-05
Catechin/Epicatechin/Afzelechin	6.5e-05	4.89e-05	4.57e-05	3.29e-05	3.28e-05	5.03e-05	6.89e-05	5.84e-05	6.89e-05	4.06e-05	3.28e-05	2.11e-05	9.65e-05	5.17e-05	5.3e-05	4.06e-05	4.79e-05	4.65e-05	7.03e-05	7.19e-05	8.06e-05	2.3e-05	3e-05	1.36e-05	4.45e-05	4.89e-05	4.2e-05	4.32e-05	4.35e-05	3.48e-05	3.31e-05	2.49e-05	3.88e-05	5.87e-05	4.53e-05	3.95e-05	3.84e-05	3.75e-05	4.29e-05	6.01e-05	2.54e-05	5.2e-05	5.81e-05	6.25e-05	4.72e-05	2.45e-05	3.63e-05	2.77e-05	4.68e-05
Chlorogenic acid/Dattelic acid	4.19e-05	0.000113	7.4e-05	0.000519	0.000554	0.000511	2.48e-05	7.83e-05	8.7e-05	0.000512	0.000966	0.000776	6.5e-05	0.000164	0.000122	0.000449	0.000304	0.00039	0.00011	4.66e-05	7.33e-05	0.000501	0.000564	0.000455	8.92e-05	4.24e-05	9.98e-05	0.000214	0.000694	0.000797	8.53e-05	0.000102	6.79e-05	0.000207	0.000359	0.000271	3.81e-05	9.97e-05	9.75e-05	0.000632	0.00047	0.00061	0.000104	0.000138	0.000127	0.000669	0.000582	0.000696	5.84e-05
Cinnamaldehyde	1.41e-06	6.08e-06	3.6e-06	2.76e-05	3.07e-05	1.08e-05	1.57e-06	5.68e-06	6.93e-06	8.14e-06	1.63e-05	2.88e-05	9.08e-06	6.65e-06	4.61e-06	2.15e-05	1.68e-05	8.89e-06	8.74e-06	1.12e-06	1.15e-05	1.12e-05	2.41e-05	1.05e-05	2.62e-06	8.53e-06	4.97e-06	6.9e-06	3.75e-05	2.03e-05	3.12e-06	1e-05	1.47e-05	8.46e-06	1.22e-05	1.05e-05	1.52e-05	8.05e-06	2.73e-05	2.26e-05	2.41e-05	1.83e-05	8.46e-07	1e-05	5.49e-06	7.6e-05	3.59e-05	1.52e-05	3.33e-05
cis-beta-D-Glucosyl-2-hydroxycinnamate	0.000179	0.000216	0.000227	0.000252	0.000178	0.000277	0.000257	0.000222	0.000318	0.000183	0.000226	0.000207	0.000164	0.000197	0.000195	0.000218	0.000149	0.000211	0.000304	0.00024	0.000393	0.000209	0.000336	0.000314	0.000296	0.000265	0.000313	0.000101	0.000266	0.000332	0.000265	0.000329	0.000227	0.000192	0.000234	0.000227	0.000322	0.000278	0.000299	0.000306	0.000212	0.000188	0.000197	0.000186	0.000175	0.000283	0.000298	0.000243	0.000264
Coniferyl aldehyde/5-Hydroxyconiferyl alcohol	1.92e-05	1.5e-05	3.06e-05	4.25e-05	3.24e-05	2.52e-05	2e-05	2.98e-05	2.68e-05	3.74e-05	3.63e-05	6.25e-05	2.52e-05	5.54e-06	5.86e-06	1.86e-05	3.59e-05	2.34e-05	4.05e-05	2.16e-05	3.63e-05	4.06e-05	3.89e-05	5.14e-05	1.78e-05	3.64e-05	2.54e-05	1.36e-05	5.47e-05	4.62e-05	4.23e-05	1.71e-05	3.07e-05	3.44e-05	4.86e-05	4.85e-05	3.04e-05	1.46e-05	9.99e-06	3.89e-05	2.8e-05	3.71e-05	1.52e-05	3.29e-05	1.92e-05	3.1e-05	5.53e-05	2.76e-05	2.39e-05
Cyanidin 3-glucoside	0.000114	8.82e-05	0.000118	0.000236	0.0002	0.000202	6.09e-05	5.76e-05	4.4e-05	0.000109	8.48e-05	0.000136	4.99e-05	3.95e-05	5.82e-05	0.000103	0.000122	0.000159	8.69e-05	7.71e-05	9.39e-05	0.000129	0.000133	0.000169	0.000141	9.2e-05	0.000105	8.83e-05	0.000141	0.000143	0.000257	0.000217	0.000236	0.000306	0.000212	0.000295	8.5e-05	6.02e-05	0.000107	7.82e-05	0.000131	0.000102	6.16e-05	5.5e-05	6.13e-05	0.000125	8.74e-05	0.000104	8.61e-05
Delphinidin	8.35e-06	4.25e-05	1.13e-05	0.000543	0.000356	0.000485	2.65e-06	9.96e-06	4.67e-05	0.000191	0.000215	0.000127	0.000161	0.000121	0.000145	0.000441	0.00035	0.000373	3.59e-05	6.1e-06	8.05e-06	0.000201	0.000228	0.000211	1.1e-05	1.53e-05	6.11e-05	9.03e-05	0.000248	0.000421	1.47e-05	5.46e-05	2.91e-07	0.000255	0.000281	0.000285	1.88e-05	5.9e-05	1.85e-05	0.000285	0.000194	0.000226	3.49e-06	2.93e-05	5.31e-06	0.000432	0.000339	0.00039	5.35e-06
Epigallocatechin/Leucocyanidin	5.18e-05	3.85e-05	4.69e-05	6.28e-05	5.93e-05	5.28e-05	4.68e-05	4.86e-05	4.91e-05	7.05e-05	5.81e-05	7.09e-05	2.89e-05	3.6e-05	3.33e-05	3.39e-05	2.6e-05	3.18e-05	3.93e-05	2.83e-05	4.79e-05	4.26e-05	4.7e-05	6.72e-05	2.79e-05	2.2e-05	2.22e-05	9.94e-06	2.96e-05	1.9e-05	3.05e-05	3.96e-05	4.44e-05	5.4e-05	2.9e-05	4.35e-05	2.16e-05	2.05e-05	3.49e-05	3.02e-05	4.11e-05	4.6e-05	2.11e-05	2.77e-05	2.65e-05	4.07e-05	6.41e-05	4.13e-05	3.63e-05
Eriodictyol/Fustin/Aromadendrin	0.000381	8.54e-05	0.000136	0.000432	0.000602	0.000422	0.000451	0.000218	0.000156	0.00109944	0.00063	0.0006	0.000328	0.000155	0.000182	0.000242	0.000577	0.000275	0.000132	0.00036	0.000153	0.000862	0.000621	0.000722	0.000139	0.000417	0.000112	0.000989	0.000896	0.000342	8.06e-05	8.31e-05	0.000316	0.0011457	0.000656	0.00059	0.000332	0.000117	0.00011	0.000229	0.000146	0.000601	0.000351	0.000271	0.000273	0.000412	0.000435	0.000809	0.000142
Homoeriodictyol chalcone	0.00226089	0.00143065	0.00272803	0.000612	0.000198	0.000568	0.00251913	0.0021089	0.00272249	0.00148718	0.000852	0.00119597	0.000693	0.00118432	0.000912	0.000164	0.000554	0.000172	0.00204893	0.00161956	0.00252887	0.000809	0.000802	0.000394	0.00119275	0.00131562	0.000927	0.000163	0.000294	0.000287	0.00166609	0.00154056	0.00120296	0.000620237	0.0004	0.000592	0.00138502	0.00105327	0.00068	0.000621	0.000257	0.000405	0.00155773	0.00145163	0.00142669	0.000269	0.000876	0.000331	0.000978
Jasmonic acid/Perillic acid	2.51e-05	2.26e-05	1.44e-05	2.29e-07	3.38e-06	4.63e-07	2.41e-05	2.5e-05	1.68e-05	2.14e-05	7.63e-06	4.1e-05	5.84e-06	1.19e-07	5.96e-06	9.44e-06	1.57e-05	8.37e-07	3.43e-05	3.16e-05	3.3e-05	1.1e-05	1.76e-05	1.49e-05	2.69e-05	1.86e-05	7.68e-06	8.75e-06	3.33e-05	1.42e-05	3.03e-05	9.33e-06	1.28e-05	1.35e-05	1.82e-05	2.37e-05	2.03e-05	1.65e-05	4.74e-06	2.42e-05	2.22e-05	2.48e-05	1.77e-07	2.3e-07	9.32e-08	7.32e-06	3.82e-06	5.53e-06	7.26e-06
[truncated: 29 more columns]

## Sheet: Table S5
Table S5
Annotated metabolites in the shoot and root of tolerant and susceptible genotypes. Groups: (Tol-CR = Tolerant control root, Tol-CS = Tolerant control shoot, Tol-SR = Tolerant salt root, Tol-SS = Tolerant salt shoot Sus-CR= Susceptible control root,Sus-SR= Susceptible salt root, Sus-CS= Susceptible control shoot,Sus-SS= Susceptible salt shoot). 'Label' corresponds to sample name and 'class' to gro…
>LABEL	Tol-CR1	Tol-CR2	Tol-CR3	Tol-CS1	Tol-CS2	Tol-CS3	Tol-SR1	Tol-SR2	Tol-SR3	Tol-SS1	Tol-SS2	Tol-SS3	Tol-CR4	Tol-CR5	Tol-CR6	Tol-CS4	Tol-CS5	Tol-CS6	Tol-SR4	Tol-SR5	Tol-SR6	Tol-SS4	Tol-SS5	Tol-SS6	Tol-CR7	Tol-CR8	Tol-CR9	Tol-CS7	Tol-CS8	Tol-CS9	Tol-SR7	Tol-SR8	Tol-SR9	Tol-SS7	Tol-SS8	Tol-SS9	Sus-CR1	Sus-CR2	Sus-CR3	Sus-CS1	Sus-CS2	Sus-CS3	Sus-SR1	Sus-SR2	Sus-SR3	Sus-SS1	Sus-SS2	Sus-SS3	Tol-CR10
Sample	Tol-CR	Tol-CR	Tol-CR	Tol-CS	Tol-CS	Tol-CS	Tol-SR	Tol-SR	Tol-SR	Tol-SS	Tol-SS	Tol-SS	Tol-CR	Tol-CR	Tol-CR	Tol-CS	Tol-CS	Tol-CS	Tol-SR	Tol-SR	Tol-SR	Tol-SS	Tol-SS	Tol-SS	Tol-CR	Tol-CR	Tol-CR	Tol-CS	Tol-CS	Tol-CS	Tol-SR	Tol-SR	Tol-SR	Tol-SS	Tol-SS	Tol-SS	Sus-CR	Sus-CR	Sus-CR	Sus-CS	Sus-CS	Sus-CS	Sus-SR	Sus-SR	Sus-SR	Sus-SS	Sus-SS	Sus-SS	Tol-CR
(+)-Pinoresinol	9.11e-05	9.92e-05	8.76e-05	1.8e-05	2.03e-05	2.35e-05	0.000174	0.000196	0.000176	2.02e-05	7.14e-06	1.32e-05	0.000172	0.000141	0.000132	2.38e-05	1.76e-05	1.06e-05	0.000244	0.000217	0.000351	1.81e-05	1.04e-05	1.02e-05	2.76e-05	3.57e-05	3.84e-05	6.59e-06	1.04e-05	4.07e-07	0.000104	0.00011	8.47e-05	7.89e-06	9e-06	8.31e-06	0.000118	9.78e-05	0.000113	2.25e-06	1.54e-06	6.72e-07	0.000109	0.0001	0.000125	4.72e-06	6.82e-07	2.11e-05	0.000165
(R)-2-Methylmalate	9.77e-05	0.000318	0.00025	0.000754	0.000599	0.00109898	0.000485	0.000385	0.000533	0.000884	0.00100022	0.000851	0.000127	0.000338	0.000376	0.00074	0.000628	0.000515	0.000271	0.0007	0.000607	0.000963	0.0012668	0.00106589	0.000117	0.000293	0.000353	0.0009	0.000617	0.000458	0.000606	0.000404	0.000666	0.000921	0.00100828	0.000883	0.000282	0.000102	0.000247	0.000624	0.000827	0.000756	0.00017	0.00052	0.000404416	0.00119575	0.00104032	0.00114088	0.00022
1,4-beta-D-Glucan	0.000892	0.000843	0.000836	0.000366	0.000422	0.000393	0.000736	0.000661	0.000721	0.000163	0.000124	0.000151	0.000739	0.000724	0.000876	0.000506	0.000398	0.000509	0.000724	0.000843	0.000709	0.000173	0.000222	0.00025	0.000636	0.000558	0.000689	0.000391	0.000426	0.000353	0.000625	0.000496	0.000446	0.000203	0.000131	0.000165	0.00087	0.000781	0.000813	0.000675	0.000431	0.000408	0.000469	0.000618	0.000427	0.000139	9.55e-05	0.000151	0.000924
2beta-Hydroxygibberellin 1	3.62e-05	2.4e-05	4.23e-05	3.4e-06	1.39e-06	7.37e-07	5.63e-05	8.57e-05	6.31e-05	5.47e-06	7.71e-07	3.58e-06	5.47e-05	3.55e-05	3.69e-05	7.32e-06	9.09e-06	6.87e-07	8.48e-05	8.32e-05	0.00011	3.76e-06	3.68e-06	3.3e-06	1.8e-05	2.23e-05	1.74e-05	4.8e-07	8e-07	9.37e-07	3.52e-05	4.32e-05	4.56e-05	1.01e-06	5.85e-07	1.37e-06	2.82e-05	2.48e-05	3.94e-05	2.49e-06	5.41e-07	6.98e-06	4.91e-05	4.65e-05	5.51e-05	7.47e-07	5.96e-06	2.1e-05	3.65e-05
3-(2'-Methylthio)ethylmalic acid	0.000142	0.000146	0.000249	0.000317	8.25e-05	7.65e-05	0.000432	0.000467	0.000709	0.000192	0.000189	0.000225	0.000265	0.00026	0.000281	0.000179	0.000162	0.000171	0.00181258	0.00157675	0.00104791	0.000309	0.000269	0.000224	0.000729	0.000351	0.000608	0.000107	0.000156	0.000164	0.00135103	0.00118307	0.000884	0.000287	0.000211	0.000263	0.000253	0.000155	0.000152	0.000131	0.000116	8.87e-05	0.0002	0.000359	0.000195	0.000116	0.000165	0.000109	0.000439
3beta-Hydroxyergosta-7,24(24(1))-dien-4alpha-carboxylate	0.000437	0.00035	0.00035	0.000157	9.21e-05	0.000115	2.09e-05	4.99e-05	2.47e-05	1.11e-06	1.17e-06	9.67e-07	0.000277	0.000284	0.00031499	5.37e-05	6.94e-05	2.92e-05	5.17e-05	6.93e-05	7.75e-05	6.09e-06	7.55e-06	6.69e-06	0.000323	0.000464	0.000186	4.77e-05	7.71e-05	5.48e-05	5.3e-05	3.13e-05	3.65e-05	8.07e-07	8.83e-07	1.03e-06	0.000294	0.000221	0.000353	3.06e-05	1.94e-05	2.5e-05	3.29e-05	1.34e-05	3.72e-05	1.11e-06	1.19e-06	1.07e-06	0.00023
3-Dehydroquinate	0.000121	0.000118	0.000144	2.79e-05	2.05e-05	2.74e-05	7.84e-05	7.98e-05	0.00013	1.63e-05	4.01e-06	9.83e-06	0.000156	0.000131	0.000195	2.32e-05	1.97e-05	2.59e-05	0.000122	0.000107	0.000107	1.63e-05	1.12e-05	7.25e-06	0.000156	0.000115	0.000128	1.73e-05	1.85e-05	1.59e-05	0.000111	7.61e-05	7.15e-05	4.05e-06	1.55e-06	7.66e-06	0.000144	0.000148	0.000184	1.61e-05	1.16e-05	1.74e-05	5.76e-05	5.82e-05	7.79e-05	9.89e-06	1.18e-05	2.23e-05	0.000168
3-Mercaptopyruvic acid	3.84e-05	3.84e-05	5.33e-05	5.42e-07	3.34e-06	1.69e-05	5.5e-05	5.75e-05	6.48e-05	8.1e-06	2.33e-05	2.19e-05	4.94e-05	5.23e-05	5.23e-05	1.92e-05	1.06e-05	1.15e-05	0.000112	0.000127	0.000145	9.66e-06	2.88e-05	4.19e-05	3.24e-05	3.64e-05	2.64e-05	1.16e-05	9.25e-07	3.11e-06	7.2e-05	6.36e-05	5.72e-05	2.68e-06	2.57e-05	1.44e-05	5.48e-05	5.7e-05	4.24e-05	3.98e-06	3.32e-06	7.22e-06	4.64e-05	5.99e-05	6e-05	1.65e-05	9.59e-06	3.59e-06	3.65e-05
4-Acetamidobutanoic acid	2.09e-05	4.94e-05	3.37e-05	0.00021	0.000169	0.000217	4.5e-05	3.72e-05	3.73e-05	6.25e-05	7.57e-05	8.97e-05	5.29e-05	6.27e-05	7.14e-05	0.000144	0.00014	0.000128	3.42e-05	5.59e-05	6.24e-05	7.29e-05	9.28e-05	0.000102	3.88e-05	6.57e-05	5.84e-05	0.000119	0.000109	0.000118	5.31e-05	2.48e-05	4.72e-05	6.54e-05	5.47e-05	7.38e-05	4.36e-05	4.59e-05	4.95e-05	0.000223	0.000232	0.000172	2.97e-06	1.64e-05	4.99e-05	9.01e-05	9.92e-05	6.92e-05	3.87e-05
5-Hydroxyconiferyl alcohol/Alpha-ketoisovaleric acid	0.000123	8.95e-05	9.1e-05	0.000467	8.29e-05	8.36e-05	0.000147	0.000379	0.000469	0.000179	3.05e-05	5.82e-05	7.69e-05	0.00012	9.42e-05	7.07e-05	0.000109	0.00013	0.000255	0.000448	0.000368	0.000111	0.00022	3.42e-05	0.000162	0.000121	0.000121	9.26e-05	9.86e-05	0.000119	0.000405	0.000142	0.000177	2.24e-05	3.36e-05	0.00019	0.000157	9.7e-05	0.000107	6.98e-05	8.18e-05	5.54e-05	0.000631	0.00089	0.000304	6.01e-05	3.53e-05	5.1e-05	0.000108
9-Oxo-nonanoic acid	0.000106	9.12e-05	7.95e-05	2.27e-05	2.35e-05	4.53e-05	3.06e-05	4.2e-05	5.04e-05	4.38e-06	8.02e-06	9.61e-06	6.08e-05	7.78e-05	7.35e-05	1.54e-05	1.66e-05	3.29e-05	6.99e-05	4.88e-05	6.28e-05	7.71e-06	9.07e-06	7.21e-06	4.68e-05	6.91e-05	0.000124	2.55e-05	1.83e-05	1.16e-05	3.32e-05	3.47e-05	2.76e-05	6.45e-06	9.58e-06	4.57e-06	8.61e-05	7.13e-05	6.55e-05	3.27e-05	1.55e-05	1.95e-05	2.52e-05	2.93e-05	2.18e-05	2.08e-05	6.04e-06	9.21e-06	7.77e-05
Adenosine	0.000112	0.00016	0.000122	1.69e-05	1.33e-05	3.18e-05	7.08e-05	8.61e-05	6.24e-05	5.48e-06	1.05e-05	1.22e-06	6.91e-05	0.00014	5.46e-05	1.25e-06	2.06e-05	1.26e-05	6.3e-05	7.03e-05	7.05e-05	1.7e-05	2.16e-05	1.46e-05	0.000327	0.000471	0.000502	5.67e-05	5.34e-05	4.22e-05	0.000173	7.06e-05	0.000195	4.87e-05	2.19e-05	5.13e-05	8.26e-05	5.38e-05	3.97e-05	1.19e-05	1.14e-05	1.14e-05	7.19e-05	5.21e-05	3.37e-05	1.96e-05	3.89e-06	4.01e-05	9.04e-05
Adenylyl-molybdopterin	1.66e-07	4.1e-06	1.4e-06	9.12e-07	5.2e-06	2.5e-05	1.99e-06	1.86e-06	2.56e-06	9.82e-06	4.2e-05	1.39e-05	1.96e-06	1.86e-06	2.19e-06	7.32e-05	3.33e-05	6.21e-05	2.82e-06	3.59e-06	2.43e-06	3.45e-05	9.47e-05	0.000104	2.23e-06	1.03e-06	3.65e-06	1.55e-05	1.25e-05	5.5e-06	2.38e-06	1.91e-06	1.6e-06	6.44e-05	6.27e-05	3.16e-05	2.02e-06	1.4e-06	1.37e-06	7.4e-07	6.69e-07	9.47e-07	2.14e-06	2.42e-06	1.92e-06	0.0001	2.6e-05	4.61e-05	1.73e-06
Afzelechin/Phloretin	4.9e-06	9.5e-06	2.6e-06	2.05e-05	3.23e-05	6.19e-05	1.44e-05	1.31e-05	1.97e-05	2.2e-05	1.05e-05	1.7e-05	5.04e-06	9.78e-06	3.1e-06	5.04e-05	5.69e-05	5.25e-05	1.6e-05	1.01e-05	1.07e-05	1.66e-05	2.22e-05	1.89e-05	3.31e-06	1.15e-05	4.68e-06	8.05e-06	4.43e-06	9.65e-06	1.8e-05	1.19e-05	6.51e-06	8.1e-06	1.71e-05	1.07e-05	2.35e-06	1.24e-06	7.35e-06	1.26e-05	7.69e-06	1.14e-05	8.15e-06	4.63e-06	3.74e-06	7.97e-06	1.05e-05	2.55e-05	5.9e-06
Ascorbic acid	5.17e-05	3.84e-05	2.56e-05	2.71e-05	1.4e-05	2.62e-05	4.28e-05	2.59e-05	5.99e-05	5.19e-05	2.54e-05	5.53e-05	3.65e-05	4.9e-05	6.58e-05	4.07e-05	2.39e-05	2.59e-05	3.83e-05	7.42e-05	6.41e-05	4.41e-05	4.19e-05	3.41e-05	4.44e-05	4.9e-05	5.81e-05	3.39e-05	2.77e-05	1.99e-05	5.42e-05	4.42e-05	4.33e-05	3.88e-05	2.39e-05	2.35e-05	5.58e-05	4.95e-05	4.35e-05	1.52e-05	3.74e-05	2.77e-05	5.58e-05	3.16e-05	9.08e-06	2.52e-05	2.23e-05	2.15e-05	2.42e-05
Bisdemethoxycurcumin	7.19e-06	1.65e-05	1.77e-05	1.83e-05	1.43e-07	3.42e-05	7.41e-06	5.51e-06	3.43e-06	2.33e-06	1.82e-06	4.63e-07	1.7e-05	1.45e-05	7.69e-06	1.11e-05	7.66e-06	9.16e-06	1.67e-05	1.76e-05	2.42e-05	6.26e-06	3.11e-06	2.12e-06	5.59e-06	2.32e-05	3.12e-06	4.09e-06	3.15e-07	2.72e-06	7.66e-06	8.08e-06	1.28e-05	3.53e-06	1.21e-05	6.05e-06	9.75e-06	8.15e-06	1.49e-05	9.33e-06	4.95e-06	1.6e-07	1.02e-05	3.78e-06	6.66e-06	3.96e-06	5.45e-06	4.68e-06	9.82e-06
Butyric acid	0.00109691	0.00101043	0.00110907	0.000221	0.000168	0.000274	0.000207	0.000167	0.000122	5.06e-05	5.28e-05	4.59e-05	0.000258	0.000367	0.000442	0.000138	0.000157	0.000131	7.37e-05	0.000143	0.000183	3.3e-05	3.59e-05	6.95e-05	0.00148233	0.00108822	0.000687	0.000151	0.000145	0.000104	0.000122	5.6e-05	8.8e-05	3.71e-05	3.11e-05	2.28e-05	0.000597	0.0006	0.000622	0.000151	0.000126	0.00012	0.000122	0.000156	0.000192	5.25e-05	3.34e-05	4.61e-05	0.000394
Chlorogenic acid	0.000245	0.000202	0.000155	0.000368	0.0010728	0.00158429	0.000318	0.000311	0.000319	0.00047	0.000713	0.000465	0.000155	8.85e-05	8.78e-05	0.000497	0.000468	0.000574	0.000312	0.000273	0.000352	0.00026	0.000296	0.00037	6.81e-05	9.28e-05	8.75e-05	0.00032	0.000214	0.000208	0.000199	0.000172	0.000118	0.000247	0.000287	0.000227	0.00016	0.00016	0.000139	0.000229	0.000172	0.000245	0.00018	0.000198	0.000107	0.000727	0.000339	0.000315	0.000333
cis-Aconitic acid/L-Dehydroascorbic acid	0.000101	0.000186	0.000166	0.000567	0.000562	0.000997	0.00037	0.000423	0.000469	0.000987	0.00101879	0.000819	0.000197	0.000258	0.000267	0.000749	0.000657	0.000602	0.00037	0.000624	0.000622	0.00104556	0.0012935	0.00125121	9.53e-05	0.000148	0.000223	0.000716	0.000339	0.000253	0.000549	0.000629	0.000818	0.000692	0.000939	0.000832	0.00018	0.000103	0.000133	0.000318	0.000525	0.000536	0.00022	0.000417	0.000278	0.00105835	0.0010548	0.0010633	0.000125
cis-beta-D-Glucosyl-2-hydroxycinnamate	0.000467	0.000398	0.000513	3.96e-05	3.1e-05	2.8e-05	0.000168	0.0002	0.000114	0	2.93e-05	0	0.00115937	0.00116511	0.00111318	0.000107	7.75e-05	7.81e-05	0.000556	0.000415	0.000685	5.44e-05	1.75e-05	7.84e-05	0.000321	0.000259	0.000287	1.82e-05	2.09e-05	1.75e-06	0.000331	0.000167	0.000219	0	2.22e-05	0	0.000442	0.000613	0.000611	2.28e-05	2.47e-05	3.26e-05	8.48e-05	8.43e-05	0.000196	2.83e-05	0	0	0.0011663
D-4-Hydroxy-2-oxoglutarate	0.000149	0.000323	0.000186	0.000813	0.000726	0.00122922	0.00028	0.000331	0.000479	0.00067	0.000656	0.000739	0.000208	0.000191	0.000331	0.000807	0.000689	0.000629	0.00031	0.000645	0.000559	0.000782	0.00111493	0.000983	0.000129	0.000197	0.000319	0.000999	0.000577	0.000518	0.000518	0.000519	0.000629	0.000628	0.000694	0.000593	0.000288	9.39e-05	0.000133	0.000632	0.00089	0.000843	0.000200707	0.000453	0.000193	0.0008	0.000881	0.000866	0.000132
Delphinidin	8.35e-06	4.25e-05	1.13e-05	5.53e-05	4.26e-05	4.36e-05	0.000543	0.000356	0.000485	0.000104	7.86e-05	6.11e-05	2.65e-06	9.96e-06	4.67e-05	0.000923	0.000737	0.000785	0.000191	0.000215	0.000127	0.000904	0.000942	0.0011047	0.000161	0.000121	0.000145	2.5e-05	2.93e-05	1.4e-05	0.000441	0.00035	0.000373	4.48e-05	5.43e-05	6.48e-05	3.59e-05	6.1e-06	8.05e-06	8.2e-05	8.29e-05	4.08e-05	0.000201	0.000228	0.000211	8.64e-05	7.3e-05	7.41e-05	1.1e-05
Demethylphylloquinol	3.94e-05	7.85e-06	2.14e-05	0	0	0	7.12e-06	9.9e-06	1.63e-05	0	0	0	2.49e-05	1.79e-05	1.47e-05	0	0	0	6.16e-05	2.43e-05	3.49e-05	0	0	0	6.09e-06	5.13e-06	5.34e-06	0	0	0	2.21e-05	2.37e-05	1.41e-05	0	0	0	6.31e-05	1.07e-05	4.57e-05	0	0	0	1.17e-05	0	0	0	0	0	9.01e-06
Deoxyribose 5-phosphate/Mevalonic acid-5P	9.07e-05	0.000172	0.000126	0.000293	0.000383	0.000477	0.000403	0.000476	0.000445	0.000737	0.000788	0.000624	0.000139	0.000183	0.000212	0.000364	0.000301	0.000282	0.000328	0.000579	0.000564	0.000698	0.000781	0.000779	7.28e-05	0.000171	0.000165	0.000242	0.000274	0.000233	0.000482	0.000395	0.000395	0.000624	0.00089	0.000662	0.000173	6.73e-05	0.000112	0.000298	0.000379	0.000334	0.000231	0.000401	0.000371	0.00108069	0.000898	0.00102515	0.000126
D-Ribose/xylose	0.00192679	0.00172574	0.00162558	0.00135493	0.00106447	0.00133491	0.000423	0.000361	0.00054	0.000421	0.000449	0.000478	0.00141949	0.0017845	0.00215644	0.00101963	0.00109653	0.00105636	0.000407	0.000513	0.000452	0.000389	0.000471	0.00042	0.00166102	0.00177871	0.00188558	0.00150056	0.00129297	0.00129073	0.000576	0.000411	0.000329	0.000395	0.000318	0.000329	0.00165262	0.00183579	0.00176881	0.00125401	0.00136217	0.00111795	0.000327	0.000414	0.000273	0.000379	0.000317	0.000384	0.0010879
ent-16-Kauren-19-al	0.000131	0.000177	0.000193	4.29e-06	0	0	6.25e-05	6.12e-05	8.38e-05	4.81e-06	3.99e-06	7.7e-07	0.000229	0.000222	0.000206	2.47e-06	2.5e-06	9.33e-07	0.000181	0.000254	0.000251	8.93e-06	9.98e-07	2.67e-06	0.000151	9.29e-05	0.000121	3.82e-06	5.25e-07	2.05e-06	7.57e-05	5.02e-05	4.65e-05	6.42e-07	0	0	0.000307	0.000321	0.000235	5.1e-07	0	0	4.01e-05	3.68e-05	2.42e-05	1.19e-05	1.34e-05	8.98e-06	0.000393
Flavin Mononucleotide	0.00109168	0.00248353	0.00102512	0.00528979	0.00398934	0.00443977	0.0172011	0.0124391	0.0133975	0.00478528	0.00528926	0.00518527	0.00234382	0.00147734	0.00266886	0.0166167	0.0136803	0.014118	0.00766745	0.00772613	0.00741628	0.0147262	0.0172847	0.0186794	0.00513874	0.00382665	0.00374413	0.00208546	0.00261001	0.00204856	0.0135806	0.0131589	0.0145984	0.00406601	0.00333004	0.00351503	0.00185825	0.000837	0.00066	0.00400405	0.00345293	0.00324326	0.00754546	0.00958494	0.00780137	0.00396421	0.0039044	0.00396673	0.00237798
Formic acid	0.00139492	0.00137299	0.00151138	0.000838	0.000732	0.000899	0.00188961	0.00180467	0.00261885	0.000924	0.000883	0.000774	0.00151168	0.00163646	0.00158191	0.000964	0.00100829	0.00103272	0.00263945	0.0030674	0.00207725	0.000898	0.000933	0.0011259	0.00114608	0.000891	0.00108773	0.000497	0.000548	0.000544	0.00285642	0.00191802	0.00175769	0.000762	0.000559	0.000669	0.00136762	0.0013047	0.00157944	0.00057	0.000444	0.000446	0.00297292	0.00289955	0.0023859	0.000804	0.00081	0.000682	0.00139566
Fumaric acid/Oxoglutaric acid	6.99e-05	6.63e-05	8.02e-05	2e-05	4.43e-05	2.3e-05	2.98e-05	2.3e-05	5.28e-05	2.35e-05	7.05e-06	9.15e-06	7.34e-05	6.68e-05	7.56e-05	2.92e-06	1.54e-05	2.28e-05	6.06e-05	9.22e-05	4.42e-05	1.89e-05	2.22e-05	1.56e-05	7.67e-05	6.24e-05	6.23e-05	1.99e-05	1.86e-05	8.62e-06	7.84e-05	3.26e-05	4.51e-05	2.17e-05	1.23e-05	1.07e-05	0.000125	9.66e-05	0.000113	2.5e-05	3.22e-07	1.66e-05	5.39e-05	3.57e-05	3.72e-05	6.97e-06	9e-06	1.81e-05	6.21e-05
Gibberellin A29-catabolite	0.000609	0.00065	0.000778	1.29e-05	1.31e-05	1.58e-05	0.000923	0.0012517	0.000728	1.89e-05	1.28e-05	1.92e-05	0.000746	0.000645	0.000767	3.59e-05	4.29e-05	1.81e-05	0.000798	0.000829	0.00133931	6.52e-06	1.59e-05	1.12e-05	0.000533	0.000615	0.000421	1.72e-05	2.76e-05	3.03e-05	0.0008	0.000846	0.000423	1.42e-05	1.23e-05	1.11e-05	0.00105294	0.000961	0.000931	6.09e-06	9.51e-06	1.54e-05	0.000901	0.000769	0.000809	2.2e-05	1.52e-05	2.99e-05	0.00115791
Glucaric acid	0.000185	0.000198	0.000449	6.32e-05	4.97e-05	2.34e-05	0.000784	0.00108836	0.00140468	0.000174	0.000111	0.000168	0.000339	0.000368	0.000375	0.000138	0.000137	0.000112	0.00419947	0.00372928	0.0022719	0.000311	0.000277	0.000217	0.00101707	0.000448	0.000782	4.93e-05	0.000101	8.08e-05	0.00323809	0.0022746	0.00171885	0.000213	0.000121	0.000193	0.000276	0.000223	0.000184	4.25e-05	5.97e-05	1.71e-05	0.000667	0.000719	0.000436	7.51e-05	9.29e-05	4.81e-05	0.0006
Gluconic acid	0.000281	0.000256	0.000241	0.000159	0.000123	0.000165	0.000155	0.00017	0.000202	0.000142	0.000132	0.000135	0.000239	0.000259	0.000332	0.000136	0.000117	0.000125	0.000185	0.000205	0.000161	0.000104	0.000108	9.49e-05	0.000314	0.000308	0.000349	0.000159	0.000153	0.000134	0.000226	0.000156	0.000177	9.52e-05	8.18e-05	6.79e-05	0.000248	0.000306	0.000295	0.000138	0.000123	9.84e-05	0.000147	0.000193	0.000134	0.000118	0.000131	0.000123	0.000225
Glucose/fructose/galactose/hydroxypropionic acid	0.0162269	0.0190763	0.0162303	0.0111077	0.00787369	0.00986791	0.00338977	0.0019239	0.0041519	0.00342746	0.0037648	0.00431697	0.0142084	0.0298245	0.0195422	0.00914936	0.00993652	0.0113454	0.00435032	0.00663808	0.00409929	0.00249706	0.0036696	0.00307168	0.0206194	0.0237041	0.0268055	0.0137269	0.0115967	0.0117114	0.00633665	0.00257543	0.00580357	0.00321666	0.00287849	0.00248094	0.019471	0.0171659	0.0153892	0.0105085	0.0120341	0.00833053	0.00638342	0.00557276	0.00374305	0.00287792	0.00198798	0.00245503	0.024794
Glyceric acid	0.0033048	0.00262824	0.00322297	0.00173838	0.00147797	0.00174626	0.00123266	0.00134145	0.00132092	0.000577	0.000598	0.000585	0.00269886	0.00306317	0.00372533	0.00134517	0.00147761	0.00151819	0.00207575	0.00165891	0.00175913	0.00064	0.000723	0.000771	0.00417161	0.00434327	0.00418675	0.00178841	0.00175765	0.00174306	0.00182969	0.001513	0.00133844	0.000465	0.00046	0.000511	0.00334227	0.00396007	0.00416596	0.00166832	0.00133546	0.00107778	0.00102559	0.00111866	0.00107058	0.000519	0.000493	0.000562	0.00204395
Glycerol 3-phosphate	7.12e-05	4.93e-05	5.78e-05	0.000218	0.000124	0.000145	0.000143	0.000107	0.000118	0.000197	0.00023	0.000128	9.84e-05	6.11e-05	5.05e-05	0.000192	0.000175	0.000179	0.000255	0.000116	0.000119	0.00025	0.000259	0.000298	0.000117	0.000188	0.000181	0.000174	0.000201	0.000207	0.000131	0.000227	0.000119	0.000142	0.000142	0.000135	8.73e-05	8.74e-05	4.39e-05	0.000109	0.00013	0.000109	0.000228	0.000212	0.000135	7.52e-05	0.000211	0.000111	6.18e-05
Glycolic acid	0.0133983	0.0133037	0.0150539	0.00883899	0.00833608	0.00892806	0.0168261	0.0171786	0.0223658	0.00926437	0.00983364	0.0091675	0.0144658	0.0152888	0.0145615	0.0112152	0.0110193	0.0109519	0.0231687	0.02561	0.0195219	0.0096182	0.0123957	0.0123288	0.0116328	0.0102076	0.0112902	0.00615153	0.0058855	0.00639012	0.0250826	0.0167532	0.0163219	0.00873863	0.00657	0.00692134	0.0133773	0.0137375	0.015943	0.00698427	0.00618398	0.00525688	0.0272712	0.0273488	0.0214058	0.00842481	0.00896546	0.00907733	0.0132668
HCO3-	0.000101	9.09e-05	6.71e-05	0.00029	0.000201	0.000218	0.000385	0.000583	0.000501	0.000115	8.29e-05	7.56e-05	9.18e-05	5.43e-05	5.24e-05	0.000231	0.000212	0.000229	0.000421	0.000565	0.000355	8.86e-05	0.000122	6.65e-05	0.000262	0.000198	0.000219	0.000205	0.000182	0.000222	0.000641	0.000447	0.000417	7.24e-05	7.09e-05	7.93e-05	6.64e-05	9.9e-05	6.38e-05	0.000194	0.00018	0.000171	0.00078	0.000926	0.000666	8.21e-05	0.000111	7.07e-05	7.99e-05
Heme	0	0	0	0	0	0	0.000472	0.000383	0.000376	6.97e-06	0	0	0	0	0	0	0	0	0.000134	9.6e-05	0.000102	0	0	0	0.000364	0.000318	0.000339	0	6.2e-06	0	0.00043	0.000431	0.0004	5.38e-06	0	0	1.6e-06	0	0	0	0	0	0.000215	0.000219	0.000172846	0	0	0	4.99e-06
Homoeriodictyol chalcone	1.28e-05	3.5e-06	6.64e-06	1.41e-05	1.51e-05	2e-07	9.86e-06	1.27e-05	1.64e-05	3.73e-06	7.83e-06	5.73e-06	2.6e-05	1.76e-05	1.39e-05	1.02e-05	9.84e-06	1.45e-05	2.53e-05	1.98e-05	3.7e-05	1.37e-05	2.07e-05	5.68e-06	5.36e-06	8.54e-06	6.56e-06	1.3e-07	5.16e-06	7.86e-06	2.2e-05	1.43e-05	1.21e-05	7.07e-06	1.58e-07	7.87e-06	6.81e-06	6.35e-06	1.8e-05	8.39e-06	1.46e-07	2.3e-07	9.05e-06	7.1e-06	2.04e-05	2.22e-06	9.93e-06	7.4e-06	1.4e-05
Hypoxanthine	0.00328315	0.00361394	0.00528147	0.00241936	0.00173843	0.00195845	0.00226502	0.00184306	0.0025338	0.000914	0.00107268	0.000961	0.00296557	0.00369813	0.00457251	0.00141382	0.00126533	0.00129003	0.00389246	0.00371789	0.00339778	0.00114554	0.00102476	0.00113645	0.00642204	0.00618089	0.00584237	0.00175852	0.00157688	0.00157851	0.00483317	0.00447886	0.00451874	0.000982	0.00091	0.000748	0.00310071	0.00316342	0.00317944	0.001212	0.00122805	0.00107294	0.00122871	0.00167671	0.00166668	0.000928	0.000894	0.000962	0.00640057
Inosine/Melatonin	2.95e-05	2.4e-05	3.96e-05	1.42e-05	1.12e-05	1.09e-05	4.86e-05	2.1e-05	4.35e-05	0	2.54e-06	0	4.93e-05	3.54e-05	8.14e-05	8.55e-06	2.54e-06	3.9e-06	6.17e-05	5.38e-05	7.9e-05	0	0	1.97e-07	4.16e-06	4.61e-06	4.12e-06	4.92e-06	2.88e-07	7.95e-06	5.07e-06	5.17e-06	3.71e-06	0	2.66e-06	0	4.58e-05	8.88e-05	4.72e-05	9.42e-06	1.92e-05	7.13e-06	1.94e-05	4.35e-05	2e-05	1.65e-07	0	0	9.87e-06
Isopropylmaleate	0.000138	0.000148	0.000122	4.14e-05	2.4e-05	5.75e-05	5.59e-05	7.38e-05	6.5e-05	1.03e-05	1.58e-05	1.12e-05	0.000119	0.000102	0.00011	3.59e-05	4.22e-05	3.04e-05	8.38e-05	7.34e-05	0.0001	1.17e-05	1.38e-05	1.17e-05	7.15e-05	6.92e-05	8.55e-05	3.26e-05	2.7e-05	2.33e-05	5.69e-05	6.26e-05	4.4e-05	7.98e-06	2.36e-06	6.26e-06	0.000152	0.000164	0.000135	2.29e-05	5.53e-05	4.21e-05	5.27e-05	5.63e-05	4.9e-05	1.98e-05	1.72e-05	1.98e-05	0.000105
Ketoleucine	0.000139	0.00014	0.000147	4.59e-05	2.74e-05	4.22e-05	9.91e-05	9.42e-05	7.9e-05	9.49e-06	1.6e-05	1.42e-05	0.000111	9.81e-05	0.000124	2.02e-05	1.4e-05	2.15e-05	0.000112	8.49e-05	0.000123	1.7e-05	2.93e-05	6.3e-06	0.000122	0.000109	0.000129	3.13e-05	3.34e-05	3.13e-05	8.1e-05	8.58e-05	8.05e-05	1.32e-05	1.03e-05	1.55e-05	0.000157	0.000136	0.000129	3.91e-05	4.76e-05	2.05e-05	8.55e-05	4.14e-05	6.35e-05	2.46e-05	1.14e-05	1.1e-05	0.000106
Lariciresinol	0.000211	0.000174	0.000189	6.74e-06	3.72e-06	2.29e-06	0.00027	0.000343	0.000251	1.39e-05	7.14e-06	8.55e-06	0.000116	9.31e-05	5.61e-05	1.4e-05	1.77e-05	1.46e-05	0.000256	0.000236	0.000313	1.58e-05	1.77e-05	8.68e-06	6.82e-05	5.42e-05	5.87e-05	1.49e-06	2.25e-06	2.51e-06	0.000124	0.00018	0.00013	1.04e-05	7.04e-06	3.66e-06	9.29e-05	5.1e-05	5.43e-05	2.06e-06	1.68e-06	4.15e-06	4.78e-05	7.13e-05	8.67e-05	1.92e-05	1.19e-05	4.01e-06	0.000116
L-Methionine/Glutamic acid/O-Acetylserine	0.000567	0.000285	0.000344	2.79e-05	8.33e-06	2.49e-05	0.000102	0.000105	9.61e-05	1.63e-05	2.57e-05	1.32e-05	8.12e-05	0.000102	6.46e-05	7.1e-05	8.96e-05	0.000143	4.51e-05	6.7e-05	5.8e-05	1.63e-05	1.39e-05	3.28e-05	0.000146	0.000264	0.000232	7.07e-05	8.54e-05	0.00011	9.6e-05	5.72e-05	4.24e-05	1.21e-05	5.09e-06	7.99e-06	0.000339	0.000276	0.000542	9.77e-06	4.16e-06	9.49e-06	0.000414	0.000403	0.000323	1.43e-05	2.84e-05	1.18e-05	0.00042
L-Proline	7.22e-05	2.86e-05	2.78e-05	3.2e-05	3.43e-05	1.93e-05	4.44e-05	4.81e-05	4.07e-05	2.36e-05	1.4e-05	2.05e-05	3.78e-05	9.19e-06	3.18e-05	3.83e-05	3.57e-05	2.25e-05	6.65e-05	1.26e-05	3.19e-05	2.25e-05	1.83e-05	1.12e-05	3.12e-05	3.39e-05	4.66e-05	2.97e-05	3.59e-05	3.45e-05	5.62e-05	6.05e-05	5.94e-05	2.35e-05	8.99e-06	1.64e-05	9e-05	0.000108	0.000104	4.75e-05	4.2e-05	2.5e-05	0.000172	0.00015	0.000193	3.63e-06	8.06e-06	7.69e-06	1.23e-05
L-Serine	2.92e-05	1.06e-05	9.95e-06	2.08e-06	3.57e-06	1.08e-06	9.73e-06	1.35e-05	1.24e-05	9.61e-08	3.09e-07	4.32e-07	3.23e-06	1.21e-05	1.54e-05	0	2.35e-06	0	2.45e-05	2.73e-05	2.2e-05	7.47e-07	2.68e-06	4.71e-06	1.43e-05	2.19e-05	7.74e-06	0	0	6.1e-08	2.17e-05	1.47e-05	2.18e-05	2.77e-07	2.84e-06	3.52e-06	1.44e-05	2.05e-05	1.47e-05	5.09e-06	2.81e-06	3.35e-07	2.2e-05	1.89e-05	7.79e-06	1.77e-06	7.12e-07	7.11e-06	1.34e-05
N6-(delta2-Isopentenyl)-adenosine 5'-monophosphate	0.000114	8.82e-05	0.000118	2.62e-05	1.18e-05	9.15e-06	0.000236	0.0002	0.000202	7.54e-05	3.16e-05	5.45e-05	6.09e-05	5.76e-05	4.4e-05	1.96e-05	1.84e-05	2.76e-05	0.000109	8.48e-05	0.000136	0.000107	7.07e-05	7.57e-05	4.99e-05	3.95e-05	5.82e-05	2.89e-06	5.07e-05	1.9e-05	0.000103	0.000122	0.000159	9.67e-05	4.02e-05	6.56e-05	8.69e-05	7.71e-05	9.39e-05	3.19e-05	3.21e-05	1.73e-05	0.000129	0.000133	0.000169	4.09e-05	1.11e-05	1.55e-06	0.000141
N-Acetyl-D-glucosamine	8.39e-05	9.87e-05	7.25e-05	3.04e-05	2.24e-05	2.48e-05	1.94e-05	1.13e-05	6.29e-06	1.22e-05	6.32e-06	2.01e-05	8.21e-05	7.81e-05	0.000107	2.81e-05	1.44e-05	2.27e-05	5.77e-07	4.89e-06	2.45e-05	2.27e-06	6.74e-07	3.81e-06	2.37e-05	3.9e-05	2.53e-05	2.83e-05	3.31e-05	9.01e-06	1.06e-05	6.56e-06	2.31e-06	0	1.04e-06	0	7.49e-05	8.83e-05	7.48e-05	1.37e-05	3.5e-05	1.65e-05	0	0	7.04e-06	2.93e-06	0	0	2.5e-05
Niacinamide	1.48e-05	2.06e-05	6.72e-06	5.07e-06	1.19e-06	3.89e-06	1.63e-05	1.74e-05	1.59e-06	1.27e-06	6.05e-06	6.92e-07	3.86e-05	8.72e-05	5.81e-05	1.48e-05	7.07e-06	2.05e-05	4.37e-05	3.87e-05	2.25e-05	3.47e-06	9.71e-06	6.73e-06	4.91e-06	3.57e-05	2.75e-05	6.77e-07	4.71e-07	8.06e-07	2.11e-05	1.1e-05	3.7e-05	5.77e-07	8.58e-07	1.17e-06	1.64e-05	6.09e-06	1.83e-06	5.44e-06	3.41e-06	1.33e-06	8.66e-05	4.9e-05	8.91e-06	4.22e-06	3.83e-06	7.63e-07	3.61e-05
Nicotinic acid	0.000218	0.000175	0.000224	1.12e-06	1.5e-06	1.05e-06	0.000175	0.000163	0.000125	1.5e-06	2.08e-06	1.76e-06	0.000403	0.000278	0.000206	4.42e-06	6.66e-06	4.79e-06	0.000124	7.39e-05	0.000277	3.97e-06	5e-06	5.32e-06	0.000124	6.35e-05	6.53e-05	7.79e-06	2.99e-06	1.37e-06	0.000149	0.000129	0.000101	1.32e-06	1.24e-06	1.41e-06	0.000114	0.000121	0.00022	2.3e-06	4.3e-06	1.28e-06	9.29e-05	3.81e-05	5.99e-05	1.38e-06	1.63e-06	1.64e-06	0.000125
Ornithine	3.93e-05	7.54e-05	3.99e-05	2.83e-05	4.28e-05	3.44e-05	5.75e-05	4.77e-05	4.59e-05	2.29e-05	3.75e-05	1.97e-05	4.01e-05	3.96e-05	8.28e-05	1.63e-06	1.49e-06	1.5e-06	6.76e-06	6.49e-06	4.3e-06	1.96e-06	2.06e-06	1.96e-06	9.04e-05	8.96e-05	0.000156	3.34e-05	2.05e-05	3.06e-05	5.77e-05	5.41e-05	4.99e-05	2.01e-05	2.1e-05	2.98e-05	7.78e-05	6.11e-05	9.56e-05	2.59e-05	5.54e-05	4.33e-05	7.82e-05	9.23e-05	0.000113	4.63e-05	5.53e-05	3.83e-05	3.06e-05
Oxoadipic acid	0.00016	0.000124	0.000152	9.83e-05	9.83e-05	0.000135	9.67e-05	8.69e-05	9.78e-05	7.29e-05	8.98e-05	8.23e-05	0.000181	0.000195	0.000244	0.00015	0.000156	0.000155	0.000152	0.000122	0.000122	0.000109	0.000117	0.000124	0.000173	0.000148	0.00017	0.000131	8.8e-05	0.000119	0.000136	0.000123	0.000118	7.93e-05	7.05e-05	7.15e-05	0.000194	0.000186	0.000199	0.000119	0.000147	0.00012	7.09e-05	7.74e-05	8.3e-05	7.02e-05	8.17e-05	9.5e-05	0.000148
Pantetheine	0.000372	0.000285	0.000371	9.13e-05	0.000114	6.37e-05	0.000148	0.000161	0.000136	4.28e-05	2.76e-05	3.32e-05	0.00024	0.000272	0.000299	9.19e-05	0.00013	0.000134	0.000175	0.000123	0.000175	4.6e-05	3.57e-05	4.26e-05	0.000287	0.000293	0.000323	3.45e-05	7.53e-05	4.42e-05	9.55e-05	0.000117	7.89e-05	5.1e-05	7.99e-05	4.66e-05	0.000459	0.000562	0.000654	8.07e-05	5.21e-05	6.98e-05	0.000119	0.000128	0.000147	1.26e-05	6.98e-06	8.05e-06	0.00022
Pantothenic acid	7.83e-05	5.59e-05	7.29e-05	2.55e-05	5.68e-06	5.55e-06	0.000126	0.000132	0.00014	2.53e-05	2.27e-05	1.79e-05	7.27e-05	5.95e-05	4.33e-05	2.01e-05	1.74e-05	1.48e-05	0.000191	0.000119	0.000162	2.65e-05	1.99e-05	2.11e-05	4.39e-05	6.35e-05	5.78e-05	1.32e-05	1.07e-05	3.74e-07	0.00015	0.000166	0.00017	2.87e-05	1.67e-05	1.54e-05	4.16e-05	4.88e-05	5.45e-05	3.42e-07	1.62e-05	8.43e-06	4.55e-05	6.24e-05	7.09e-05	2.93e-05	2.03e-05	2.29e-05	7.93e-05
Pectic acid	0.00230729	0.00179907	0.00231234	0.000103	8.23e-05	0.000128	0.0003	0.000246	0.000286	3.08e-05	3.23e-05	2.58e-05	0.00197665	0.00272012	0.00363822	9.94e-05	0.00015	0.000133	0.000591	0.000543	0.000526	4.43e-05	4.05e-05	3.23e-05	0.00267527	0.00311168	0.00280361	0.00017	0.000203	0.000196	0.000457	0.000382	0.00038	3.86e-05	2.46e-05	2.79e-05	0.00183218	0.00222675	0.00212845	8.57e-05	8.24e-05	7.58e-05	0.000208	0.00027	0.000292	9.05e-06	4.48e-05	4.29e-05	0.00468388
Pentahydroxyflavanone/Taxifolin	0	0	0	0	0	0	0.000168748	0.000112	0.000181	0	0	0	0	0	0	0	0	0	6.42e-05	6.8e-05	4.62e-05	0	0	0	5.24e-05	4.53e-05	3.83e-05	0	0	0	0.000207	0.000149	0.000163	0	3.42e-07	0	0	0	0	0	0	0	0.000109	0.000109	8.88e-05	0	0	0	4.03e-06
Phenylacetaldehyde	3.36e-05	8.51e-06	1.32e-05	3.96e-05	1.97e-05	3.31e-05	3.59e-05	4.79e-05	3.12e-05	6.62e-05	7.01e-05	6.31e-05	1.89e-05	2.48e-05	1.99e-05	6.92e-05	4.89e-05	4.1e-05	5.98e-05	3.3e-05	5.79e-05	0.000125	0.000152	9.92e-05	2.18e-05	3.3e-06	1.23e-05	2.86e-05	2.21e-05	2.99e-05	3.78e-05	4.25e-05	3.73e-05	7.61e-05	7.27e-05	6.79e-05	1.43e-05	2.47e-05	2.34e-05	3.73e-05	5.06e-05	2.85e-05	0.000103	7.07e-05	8.72e-05	7.21e-05	8.34e-05	7.73e-05	1.89e-05
Phenylacetic acid/3,4-Dihydroxyphenylacetaldehyde	0.000255	0.000217	0.000282	1.13e-05	1.38e-05	2.81e-05	0.000143	0.000149	0.00017	1.61e-05	2.61e-05	1.45e-05	0.000248	0.000203	0.000245	2.16e-05	2.57e-05	1.9e-05	0.00031	0.000224	0.000241	5.12e-05	2.22e-05	3.06e-05	0.000126	0.000121	0.000121	2.58e-05	2.65e-05	2.06e-05	0.000123	0.000142	9.87e-05	2.67e-05	2.82e-05	3.38e-05	0.000717	0.00044	0.000341	2.64e-05	4.65e-05	6.03e-05	0.00036	0.000427	0.000359	5.45e-05	5.39e-05	6.03e-05	0.000279
Phosphorylcholine	6.52e-05	7.48e-05	5.62e-05	5.09e-07	9.47e-08	4.18e-06	2.72e-05	4.07e-05	3.42e-05	1.01e-07	1.64e-06	1.04e-06	0.000113	0.00014	0.000107	1.44e-06	1.17e-05	1.84e-06	3.1e-05	3.62e-05	5.23e-05	1.33e-07	3.36e-06	1.81e-06	7.92e-05	8.07e-05	0.000111	8.81e-07	5.93e-06	4.84e-06	4.66e-05	5.22e-05	4.36e-05	7.3e-07	1.72e-06	9.33e-08	9.41e-05	0.000102	6.34e-05	3.57e-06	2.18e-06	3.75e-07	2.42e-05	2.36e-05	1.74e-05	3.15e-06	3.69e-06	2.63e-06	7.36e-05
Propionic acid	0.00208923	0.0017644	0.00137775	0.000767	0.000568	0.000729	0.000865	0.000631	0.000648	0.000456	0.000429	0.000358	0.00136967	0.00127327	0.00121042	0.00094	0.000924	0.000806	0.000882	0.000645	0.00104478	0.000627	0.000715	0.000662	0.00158215	0.00126903	0.00135057	0.000856	0.000677	0.000749	0.000969	0.000822	0.00076	0.000446	0.000451	0.000394	0.00154382	0.00139694	0.00150333	0.000644	0.000779	0.000658	0.000784	0.000689	0.000654	0.000504	0.000379	0.000396	0.00122983
Prostaglandin E2	0.000127	0.000228	9.17e-05	3.02e-05	3.57e-05	2.12e-05	7.4e-06	2.47e-05	3.93e-05	5.39e-06	2.02e-05	1.25e-05	6.96e-05	0.000311	0.000163	4.14e-05	3.95e-05	5.89e-05	3.5e-05	4.62e-05	2.33e-05	2.64e-06	3.05e-05	2.34e-05	0.000196	0.000184	0.000214	8.49e-05	8.41e-05	7.99e-05	7.85e-05	2.52e-05	0.000125	6.07e-06	8.35e-06	3.17e-06	9.49e-05	0.000101	5.64e-05	3.55e-05	6.75e-05	4.34e-05	4.96e-05	5.16e-05	4.14e-05	2.87e-05	2.14e-05	1.58e-05	0.000172
Quercitrin/Kaempferol-3-O-glucoside	0.000112	0.000186	0.000121	0.000248	0.000236	0.000278	0.00115144	0.000885	0.000989	0.000246	0.000319	0.000279	0.000149	0.000139	0.000188	0.00122895	0.000951	0.00103401	0.000902	0.000747	0.000631	0.00161057	0.00171193	0.00192497	0.000268	0.000242	0.000282	0.000113	0.000128	6.43e-05	0.000973	0.000774	0.000895	0.000232	0.000177	0.000199	0.000175	7.18e-05	0.0001	0.000185	0.00014	9.04e-05	0.000512	0.000634	0.000484	0.000207	0.000158	0.000169	0.000212
Riboflavin	0.000217	0.000184	0.000196	4.27e-05	3.75e-05	3.77e-05	7.36e-05	9.09e-05	0.000101	1.28e-05	1.65e-05	2.36e-05	0.000182	0.000195	0.000169	2.97e-05	3.5e-05	3.57e-05	0.000147414	0.000127	0.000138	1.37e-05	2.43e-05	2.26e-05	0.000129	0.000135	0.000149	3.33e-05	4.28e-05	2.25e-05	7.39e-05	8.36e-05	6.47e-05	2.29e-05	1.28e-05	1.36e-05	0.000191	0.000227	0.000204	4.13e-05	4.43e-05	3.7e-05	7.18e-05	6.76e-05	8.12e-05	2.09e-05	2.09e-05	2.05e-05	0.000125
S-Adenosylmethioninamine	4.39e-05	2e-05	2.13e-05	1.04e-05	5.91e-06	6.68e-06	5.26e-06	5.55e-06	2.2e-05	0	0	3.04e-06	3.42e-05	2.24e-05	2.68e-05	3.13e-06	0	0	9.06e-05	6.99e-05	8.28e-05	0	3.95e-06	0	5.74e-05	5.72e-05	6.54e-05	2.17e-05	6.69e-06	1.23e-05	6.58e-05	5.22e-05	7.29e-05	2.54e-06	0	0	6.54e-06	8.26e-06	1.86e-05	2.01e-06	0	0	0	6.6e-06	0	0	0	3.35e-06	6.93e-05
Shikimic acid	0.0006	0.00051	0.000506	0.00042	0.000426	0.000516	0.00028	0.00033	0.000353	0.000254	0.000292	0.000318	0.000672	0.000564	0.000683	0.000393	0.000323	0.000327	0.000385	0.000371	0.000407	0.000313	0.000314	0.000318	0.000597	0.000411	0.000452	0.00045	0.000423	0.000411	0.000361	0.000307	0.000268	0.000269	0.000243	0.000259	0.000776	0.000866	0.000916	0.000286	0.000247	0.000234	0.000321	0.000292	0.000261	0.000363	0.000256	0.000246	0.000841
Sinapic acid	5.09e-05	2.91e-05	2.23e-05	1.4e-05	1.3e-05	1.66e-05	3.03e-05	4.68e-05	6.79e-05	6.39e-07	1.23e-06	4.47e-06	3.41e-05	3.4e-05	3.11e-05	1.56e-05	9.26e-06	7.32e-06	0.000136	8.54e-05	8.52e-05	4.51e-06	1.08e-05	1.42e-06	3.44e-05	2.35e-05	2.77e-05	3.67e-05	4.07e-05	1.82e-05	3.42e-05	2.59e-05	2.51e-05	6.86e-06	1.07e-05	7.86e-06	2.85e-05	2.25e-05	3.19e-05	3.7e-05	2.68e-05	2.61e-05	0.000191	0.000191	0.000137	1.29e-05	7.08e-06	1.38e-05	2.1e-05
Sorbitol/L-Fucose	0.000215	0.00028	0.0003	0.000122	0.00012	0.000134	4.84e-05	3.18e-05	5.77e-05	1.86e-05	3.88e-05	2.5e-05	0.000121	0.000171	0.000283	6.71e-05	6.64e-05	5.28e-05	5.68e-05	6.57e-05	5.37e-05	2.53e-05	3.46e-05	2.35e-05	0.000142	0.000108	0.000161	4.89e-05	5.91e-05	6.64e-05	7.15e-05	3.27e-05	4.2e-05	1.96e-05	2.03e-05	7.23e-06	0.000191	0.000242	0.000214	6.13e-05	7.9e-05	6.09e-05	3.28e-05	6.27e-05	4.14e-05	2.93e-05	3.28e-05	3.64e-05	9.81e-05
Succinic acid semialdehyde	0.00036	0.000231	0.000248	0.000275	0.000192	0.000339	0.000298	0.000251	0.000261	0.000207	0.000194	0.000209	0.000289	0.000254	0.000302	0.000433	0.000416	0.000455	0.000304	0.000241	0.000259	0.000731	0.000827	0.000911	0.00045	0.000319	0.000284	0.000287	0.000218	0.00022	0.000319	0.000283	0.000261	0.00019	0.000201	0.000164	0.000382	0.000284	0.000296	0.000189	0.0003	0.000216	0.000248	0.000227	0.000183	0.000233	0.000255	0.000215	0.000263
Succinic acid/Methylmalonic acid	0.000787	0.000801	0.000534	0.00173325	0.00153967	0.00234514	0.000709	0.000826	0.00102416	0.00155181	0.00149234	0.00153018	0.00069	0.000646	0.000854	0.00155904	0.00170149	0.00136849	0.000985	0.00124142	0.00111631	0.00153971	0.00191192	0.00176548	0.000584	0.000607	0.000809	0.00191974	0.00130989	0.00123421	0.00122551	0.0010923	0.00104556	0.00128041	0.00160067	0.00143352	0.000799	0.000522	0.000528	0.00102399	0.00164248	0.00166476	0.000721	0.000986	0.000436	0.00170922	0.00183212	0.00172951	0.000388
Sucrose	0.000167	0.000178	0.000163	1.9e-05	7.78e-05	0.00011	9.93e-05	9.47e-05	0.000101	3.73e-05	3.29e-05	4.16e-05	0.000159	0.000113	0.000191	3.42e-05	4.14e-05	5.1e-05	8.7e-05	0.000109	7.47e-05	2e-05	1.72e-05	2.65e-05	0.000143	0.000169	7.51e-05	3.45e-05	2.32e-05	3.73e-05	7.6e-05	7.13e-05	3.29e-05	4.8e-06	9.62e-06	1.55e-05	0.000168	0.000169	0.00017	1.49e-05	1.24e-05	5.52e-06	5.56e-05	7.79e-05	4.76e-05	7.25e-06	8.44e-06	6.34e-06	0.000147
Sucrose/trehalose 6-phosphate	0	0	6.19e-06	0.000131	4.87e-05	1.6e-05	8.87e-05	1.89e-05	1.58e-05	3.26e-05	1.17e-05	4.62e-05	0	2.1e-05	0	4.87e-05	2.63e-05	3.68e-05	2.41e-05	2.34e-05	2.89e-05	4.15e-05	8.92e-06	1.2e-05	1.23e-05	2.03e-05	6.15e-06	1.51e-05	5.53e-05	6.84e-05	6.87e-05	3.29e-05	7.56e-05	1.37e-05	3.2e-06	4.34e-05	0	0	6.04e-06	0.000104	6.62e-05	3.22e-05	0	0	1.62e-05	4.08e-06	2.07e-05	2.46e-05	7.66e-06
Sugar 1-phosphate	0.000565	0.000567	0.00128602	0.0033222	0.0036239	0.00632744	0.00336683	0.00302304	0.00239292	0.00521969	0.00572076	0.00444282	0.00122495	0.00197534	0.000977	0.00374413	0.00376808	0.00339084	0.00265385	0.00309142	0.00496158	0.00508794	0.00572783	0.00627383	0.000427	0.00107156	0.000731	0.0035127	0.00221316	0.00179642	0.00296716	0.00378284	0.0049503	0.00389739	0.00553487	0.00461913	0.000448	0.000514	0.00107998	0.00184676	0.00331963	0.00357865	0.00163318	0.00227484	0.00274516	0.00637609	0.00619113	0.00595264	0.00109538
Sulfate	0.0249191	0.0239099	0.0246015	0.0557441	0.0492193	0.0530011	0.0892116	0.095763	0.101233	0.0266588	0.0294641	0.0289782	0.0131595	0.022392	0.0155512	0.0585051	0.0586091	0.0637928	0.0815987	0.086441	0.0814275	0.0236723	0.0345198	0.0288174	0.0684359	0.0590081	0.0519861	0.0549878	0.050743	0.0550571	0.120372	0.087277	0.0884573	0.0218205	0.0228594	0.0235611	0.0216743	0.0221028	0.028105	0.0542607	0.051823	0.0379	0.131442	0.132238	0.113915	0.0224743	0.0236051	0.027514	0.0300818
trans-Ferulic acid/5-Hydroxyconiferaldehyde	0.00101393	0.00107575	0.00106125	0.000865	0.000215	0.000653	0.000919	0.000723	0.000765	0.000246	0.000453	0.000301	0.00116821	0.0012326	0.0010394	0.000409	0.000438	0.00041	0.00146298	0.00129323	0.00230696	0.000417	0.000472	0.000358	0.00110106	0.000859	0.000704	0.000687	0.000461	0.000548	0.000709	0.000674	0.00076	0.000441	0.000437	0.000453	0.00247441	0.00198533	0.00143874	0.000491	0.00182852	0.00125414	0.000738	0.000836	0.000712	0.000318	0.000578	0.000404	0.00232216
UDP-D-galacturonate	7.55e-06	1.62e-05	2.47e-05	2.11e-06	9.11e-07	1.03e-06	2.25e-06	1.36e-05	1.05e-05	6.91e-06	1.08e-06	4.97e-06	4.15e-05	1.53e-05	2.46e-05	6.86e-06	9.74e-06	4.33e-06	1.69e-05	1.67e-05	1.02e-05	1.28e-06	1.09e-05	1.87e-05	2.5e-06	8.19e-06	1.86e-06	6.72e-07	1.7e-06	6.16e-07	9.62e-07	6.34e-06	1.81e-06	8.58e-07	8.19e-07	8.98e-07	1.29e-05	1.61e-05	7.07e-06	1.09e-06	7.57e-07	1.02e-06	3.04e-05	2.73e-05	1.28e-05	1.05e-06	1.03e-06	8.74e-06	1.3e-05
Ureidoglycine	6.32e-05	6.47e-05	5.82e-05	4.1e-05	1.14e-05	2.21e-05	4.63e-05	3.74e-05	6.52e-05	3.95e-05	4.56e-05	2.36e-05	6.03e-05	4.23e-05	6.26e-05	1.36e-05	2.89e-05	1.45e-06	9.5e-05	7.67e-05	0.000102	5.72e-05	7.89e-05	4.22e-05	4.6e-05	5.11e-05	4.57e-05	1.88e-05	1.5e-05	2.13e-05	6.06e-05	4.79e-05	4.31e-05	4.25e-05	3.54e-05	2.57e-05	0.000129	0.00014	6.15e-05	1.13e-05	7.01e-05	4.15e-05	3.95e-05	4.92e-05	3.28e-05	1.73e-05	1.42e-05	1.64e-05	0.000134
Valine/(2R)-2-Hydroxy-2-methylbutanenitrile	1.04e-05	1.06e-05	3.62e-05	7.4e-05	3.45e-05	1.24e-06	1.11e-05	3.46e-05	4.11e-05	0	1.3e-06	0	3.18e-06	2.16e-05	7.55e-06	0	0	1.16e-06	2.97e-06	7.79e-05	3.25e-05	0	0	1.51e-06	1.18e-05	7.24e-06	2.48e-06	8.11e-07	2.02e-06	2.4e-06	1.66e-05	2.33e-06	1.33e-05	0	9.88e-07	0	1.65e-05	2.1e-05	2.81e-05	8.29e-07	9.13e-07	1.26e-06	0.000104	0.000236	8.02e-05	1.26e-06	0	0	6.38e-06
Xanthosine	7.23e-05	6.24e-05	8.14e-05	2.45e-05	7.07e-05	2.24e-05	4.54e-05	3.89e-05	4.51e-05	1.51e-06	2.11e-06	1.31e-06	7.9e-05	7.19e-05	0.000111	4.19e-05	4.98e-05	6.44e-05	7.46e-05	6.57e-05	6.14e-05	4.64e-06	2.87e-05	5.4e-06	0.000173	0.00019	0.000158	6.02e-05	8.38e-05	8.63e-05	0.000102	9.66e-05	9.62e-05	1.1e-06	0	0	8.66e-05	6.86e-05	8.42e-05	6.8e-05	2.04e-05	5.52e-06	3.35e-05	3.49e-05	1.71e-05	1.04e-05	1.99e-05	1.45e-06	0.000221
[truncated: 107 more columns]
